# Supplementary material for: {N′-[(E)-1-(5-Bromo-2-oxidophen­yl)ethyl­idene]-4-hy­droxy­benzohydrazidato}pyridine­copper(II)
Source: Acta Crystallogr Sect E Struct Rep Online. 2011 Apr 7;67(Pt 5):m537. doi: 10.1107/S1600536811011974 (PMC3089150; doi:10.1107/S1600536811011974)
Supplement: Supplementary file 2 [file e-67-0m537-Isup2.hkl]

# 
# h,k,l, Fc-squared, Fo-squared, sigma(Fo-squared) and status flag 
# 
data_I
_shelx_title ' 1 in P2(1)/n' 
_shelx_refln_list_code          4 
_shelx_F_calc_maximum      313.13 
_exptl_crystal_F_000       980.00 
_reflns_d_resolution_high  0.8396 
 
loop_ 
 _symmetry_equiv_pos_as_xyz 
 'x, y, z' 
 '-x+1/2, y+1/2, -z+1/2' 
 '-x, -y, -z' 
 'x-1/2, -y-1/2, z-1/2' 
 
_cell_length_a    12.5142 
_cell_length_b     7.6539 
_cell_length_c    19.4672 
_cell_angle_alpha  90.000 
_cell_angle_beta   93.276 
_cell_angle_gamma  90.000 
 
_shelx_F_squared_multiplier     1.000 
 
loop_ 
 _refln_index_h 
 _refln_index_k 
 _refln_index_l 
 _refln_F_squared_calc 
 _refln_F_squared_meas 
 _refln_F_squared_sigma 
 _refln_observed_status 
   2   0   0      371.75      360.20     21.83 o 
   4   0   0     4494.83     4576.72    138.24 o 
   6   0   0    26936.03    28533.98    844.83 o 
   8   0   0     2131.87     2204.20     74.62 o 
  10   0   0      596.95      620.85     36.29 o 
  12   0   0      270.70      307.58     56.63 o 
  14   0   0     1956.94     1731.51    136.49 o 
   1   1   0       99.76       99.99      3.57 o 
   2   1   0     3742.83     4035.78     93.27 o 
   3   1   0     1496.15     1631.69     42.81 o 
   4   1   0       51.87       44.16      9.95 o 
   5   1   0     1018.73     1007.82     31.27 o 
   6   1   0    15694.96    16956.36    398.28 o 
   7   1   0       77.27       52.32      8.89 o 
   8   1   0     3302.71     3081.20     78.53 o 
   9   1   0     3556.28     3697.36     93.87 o 
  10   1   0      321.76      320.96     19.73 o 
  11   1   0      385.76      410.16     27.23 o 
  12   1   0     2981.52     3069.33     93.77 o 
  13   1   0      364.05      423.85     36.96 o 
  14   1   0      713.59      692.64     61.34 o 
   0   2   0    24810.31    24233.52   1271.93 o 
   1   2   0      896.62      946.74     32.33 o 
   2   2   0     1731.25     1838.69     45.32 o 
   3   2   0     4956.75     5080.01    108.34 o 
   4   2   0     1360.79     1476.86     34.07 o 
   5   2   0     2414.94     2478.03     68.25 o 
   6   2   0    11483.77    11378.20    268.37 o 
   7   2   0     2490.23     2421.08     62.84 o 
   8   2   0     2362.27     2363.96     62.82 o 
   9   2   0      189.79      191.05     17.40 o 
  10   2   0       64.79       41.69     16.02 o 
  11   2   0      402.98      341.67     26.81 o 
  12   2   0     1198.54     1144.54     46.13 o 
  13   2   0        2.80        5.67     23.85 o 
  14   2   0     1621.97     1434.92    120.54 o 
   1   3   0      194.31      197.49     10.85 o 
   2   3   0        5.92        6.61      3.99 o 
   3   3   0        8.46       12.41      6.10 o 
   4   3   0     4612.43     4540.20     97.53 o 
   5   3   0      553.25      510.59     18.72 o 
   6   3   0     1389.51     1468.53     43.31 o 
   7   3   0      680.20      685.07     30.21 o 
   8   3   0        5.62        8.44     13.02 o 
   9   3   0     3249.41     2952.33     96.76 o 
  10   3   0     5510.79     5123.05    161.45 o 
  11   3   0       17.72       24.05     20.74 o 
  12   3   0      164.55      142.37     30.54 o 
  13   3   0       33.10       16.96     31.61 o 
  14   3   0       20.06       35.33     44.31 o 
   0   4   0       39.11       36.29     12.31 o 
   1   4   0      723.42      802.58     22.80 o 
   2   4   0     9692.19     9370.48    222.66 o 
   3   4   0      259.21      277.49     12.15 o 
   4   4   0     3500.07     3498.26     86.17 o 
   5   4   0     1020.19     1056.01     39.49 o 
   6   4   0      369.93      382.43     22.72 o 
   7   4   0       22.94       10.80     13.29 o 
   8   4   0     2428.22     2231.88     75.17 o 
   9   4   0       79.94      107.69     18.45 o 
  10   4   0       56.43       46.92     21.74 o 
  11   4   0      207.47      210.66     29.29 o 
  12   4   0     1361.64     1185.89     62.51 o 
  13   4   0      167.47      106.55     33.19 o 
   1   5   0      604.39      598.24     19.97 o 
   2   5   0      422.66      401.26     15.97 o 
   3   5   0      190.77      195.58     13.44 o 
   4   5   0     3642.94     3620.90    100.71 o 
   5   5   0      154.00      128.57     16.37 o 
   6   5   0      118.86      130.01     17.26 o 
   7   5   0     2562.41     2314.92     78.18 o 
   8   5   0       70.51       90.30     19.05 o 
   9   5   0      524.82      511.92     37.63 o 
  10   5   0      746.84      689.67     44.01 o 
  11   5   0      181.42      156.11     29.63 o 
  12   5   0       43.27       33.34     29.32 o 
   0   6   0     1297.95     1407.54     44.02 o 
   1   6   0     3599.32     3771.95     77.95 o 
   2   6   0      167.60      172.99     42.47 o 
   3   6   0      852.62      859.82     32.30 o 
   4   6   0      150.18      167.98     23.14 o 
   5   6   0     1184.31     1138.89     45.56 o 
   6   6   0      714.72      681.57     34.46 o 
   7   6   0       62.01       44.36     21.82 o 
   8   6   0     1331.27     1195.00     58.80 o 
   9   6   0        7.03        7.42     22.19 o 
  10   6   0      306.39      230.93     46.79 o 
  11   6   0      383.17      345.90     38.25 o 
   1   7   0      853.48      929.58     32.18 o 
   2   7   0      348.89      392.86     22.83 o 
   3   7   0        0.73       19.29     21.51 o 
   4   7   0        8.95       -0.42     16.77 o 
   5   7   0        6.38        2.18     19.75 o 
   6   7   0      574.67      550.83     39.41 o 
   7   7   0     2207.60     2203.93     93.88 o 
   8   7   0      423.04      461.89     40.63 o 
   9   7   0       20.29       22.70     29.47 o 
   0   8   0     2679.60     2598.81    181.18 o 
   1   8   0      110.30      148.71     37.74 o 
   2   8   0       31.61       36.09     23.11 o 
   3   8   0      739.31      802.92     94.55 o 
   4   8   0      213.82      239.36     31.50 o 
   5   8   0       55.08       33.88     27.51 o 
   6   8   0      886.73      895.70     54.35 o 
   7   8   0       13.26       -3.17     27.48 o 
   1   9   0      262.82      261.74     44.30 o 
   2   9   0      126.65      113.81     55.33 o 
 -13   0   1     2996.37     2709.46    189.02 o 
 -11   0   1      287.22      292.91     32.48 o 
  -9   0   1     4118.64     4335.47    137.56 o 
  -7   0   1        7.03      -14.02      9.35 o 
  -5   0   1    28650.32    29883.97    877.12 o 
  -3   0   1    28649.03    28871.92   1118.92 o 
  -1   0   1    14925.88    14750.27    779.41 o 
   1   0   1    76677.02    40588.79   2135.02 o 
   3   0   1     4906.65     5194.90    156.68 o 
   5   0   1     2807.26     3280.20    102.31 o 
   7   0   1    16426.80    17320.73    514.79 o 
   9   0   1      500.27      502.94     30.15 o 
  11   0   1      297.86      369.62     60.01 o 
  13   0   1      878.71      708.84     84.53 o 
 -14   1   1      510.37      482.88     54.45 o 
 -13   1   1        3.43      -32.20     26.39 o 
 -12   1   1      731.04      742.42     49.15 o 
 -11   1   1     3339.45     3610.05    105.82 o 
 -10   1   1      779.26      828.04     35.26 o 
  -9   1   1      588.57      592.32     24.39 o 
  -8   1   1     2332.67     2500.46     65.24 o 
  -7   1   1     3042.98     3433.63     76.98 o 
  -6   1   1      441.70      429.74     22.83 o 
  -5   1   1    22723.24    24418.88    569.85 o 
  -4   1   1     2680.46     2813.18     57.20 o 
  -3   1   1    12567.79    12871.63    251.95 o 
  -2   1   1    14782.37    15454.30    594.68 o 
  -1   1   1     1041.40     1174.34     64.56 o 
   0   1   1       71.96      133.26     14.04 o 
   1   1   1     3949.15     4064.54    152.99 o 
   2   1   1    16242.07    17534.64    604.37 o 
   3   1   1     6933.71     6938.17    202.00 o 
   4   1   1     5768.26     5880.60    139.55 o 
   5   1   1     9408.40    10006.63    236.30 o 
   6   1   1     5307.51     5582.48    134.70 o 
   7   1   1     2738.06     2931.16     67.67 o 
   8   1   1      858.02      902.86     36.11 o 
   9   1   1     8111.64     8176.58    197.70 o 
  10   1   1     2373.01     2376.89     65.68 o 
  11   1   1        5.42      -10.84     17.84 o 
  12   1   1       40.63       43.84     21.73 o 
  13   1   1      875.36      851.44     52.51 o 
  14   1   1      194.19      208.04     61.11 o 
 -14   2   1      224.83      199.58     42.78 o 
 -13   2   1     2188.19     2031.30     86.03 o 
 -12   2   1       17.74       12.02     20.94 o 
 -11   2   1      168.86      168.12     21.01 o 
 -10   2   1      277.75      278.13     21.04 o 
  -9   2   1      308.66      308.71     20.10 o 
  -8   2   1      475.22      455.90     22.19 o 
  -7   2   1     3637.63     3596.14     90.17 o 
  -6   2   1     1809.17     1669.03     44.74 o 
  -5   2   1    15806.06    16011.91    337.45 o 
  -4   2   1     7763.40     7953.04    170.17 o 
  -3   2   1        0.05       12.02      5.00 o 
  -2   2   1    19214.00    19344.59    601.69 o 
  -1   2   1     2540.79     2737.22     87.68 o 
   0   2   1     5941.76     6047.86    158.32 o 
   1   2   1     1670.63     1642.92     40.44 o 
   2   2   1    29520.65    29826.90    764.62 o 
   3   2   1     3164.57     3533.86     93.67 o 
   4   2   1     7006.07     7497.13    223.28 o 
   5   2   1     1289.76     1178.39     35.80 o 
   6   2   1       35.89       85.23     20.53 o 
   7   2   1     2910.19     2756.33     78.00 o 
   8   2   1       77.51       86.73     13.52 o 
   9   2   1     1143.54     1172.68     51.35 o 
  10   2   1      125.60      119.09     18.98 o 
  11   2   1      116.27      121.86     22.57 o 
  12   2   1      211.95      240.79     29.11 o 
  13   2   1     1612.90     1427.51     76.30 o 
  14   2   1      259.21      298.72     69.32 o 
 -14   3   1      162.09      233.70     62.51 o 
 -13   3   1      817.64      769.15     52.34 o 
 -12   3   1     1774.83     1536.35     62.36 o 
 -11   3   1       14.42       84.65     39.64 o 
 -10   3   1       15.20       37.48     17.13 o 
  -9   3   1     6589.83     5975.49    184.74 o 
  -8   3   1     2205.21     2155.43     72.20 o 
  -7   3   1      178.84      183.21     16.37 o 
  -6   3   1       13.39       21.96      7.78 o 
  -5   3   1      713.71      755.00     20.03 o 
  -4   3   1     2582.48     2741.73     67.64 o 
  -3   3   1     5582.20     5526.44    131.69 o 
  -2   3   1     1187.88     1167.68     67.83 o 
  -1   3   1     1895.21     1963.53     64.54 o 
   0   3   1     2142.87     2160.46     57.97 o 
   1   3   1     2084.44     2196.33     69.08 o 
   2   3   1      113.64      120.63      9.81 o 
   3   3   1     2913.52     2944.11     79.22 o 
   4   3   1     5831.62     6187.93    162.24 o 
   5   3   1     7185.31     6983.36    182.79 o 
   6   3   1     2992.01     2754.81     86.69 o 
   7   3   1     1026.91      997.74     38.39 o 
   8   3   1      952.46      947.69     38.43 o 
   9   3   1      322.40      364.99     24.57 o 
  10   3   1     2855.58     2539.12     86.90 o 
  11   3   1     4022.36     3699.54    143.34 o 
  12   3   1      413.26      383.53     47.35 o 
  13   3   1       71.16       70.02     34.28 o 
  14   3   1       74.62       97.54     39.07 o 
 -13   4   1     1295.57     1054.57     62.37 o 
 -12   4   1      295.82      264.80     46.41 o 
 -11   4   1      143.41      153.44     27.83 o 
 -10   4   1       32.13       41.67     18.38 o 
  -9   4   1      378.08      391.71     25.28 o 
  -8   4   1       22.43       13.80     14.45 o 
  -7   4   1     3906.66     3537.86    112.57 o 
  -6   4   1       14.99        3.02      8.63 o 
  -5   4   1      305.27      350.03     15.87 o 
  -4   4   1     1060.30     1088.69     34.78 o 
  -3   4   1     3198.79     3168.40     77.74 o 
  -2   4   1        5.75       -9.04      6.98 o 
  -1   4   1     8681.10     8642.10    204.87 o 
   0   4   1      215.70      256.23     10.94 o 
   1   4   1      956.94     1049.87     44.48 o 
   2   4   1       13.37        8.03      5.83 o 
   3   4   1     2986.41     2798.59     91.87 o 
   4   4   1      936.35      931.93     29.74 o 
   5   4   1     7353.23     7145.61    216.08 o 
   6   4   1      874.71      821.91     33.64 o 
   7   4   1      472.02      436.96     24.46 o 
   8   4   1      270.11      242.46     19.69 o 
   9   4   1      297.75      243.72     26.03 o 
  10   4   1      273.75      272.56     30.04 o 
  11   4   1        1.03       -0.05     24.91 o 
  12   4   1      147.42      152.08     31.69 o 
  13   4   1      919.58      893.48     77.04 o 
 -12   5   1     1536.86     1258.69     92.36 o 
 -11   5   1       11.56       33.83     27.19 o 
 -10   5   1       35.46       22.38     23.41 o 
  -9   5   1      636.65      602.33     34.21 o 
  -8   5   1      539.06      500.69     30.40 o 
  -7   5   1      425.60      429.52     26.58 o 
  -6   5   1     3516.69     3423.65     84.35 o 
  -5   5   1       26.68        7.55     11.05 o 
  -4   5   1      725.68      743.93     27.95 o 
  -3   5   1     3157.04     3033.58     86.13 o 
  -2   5   1      170.99      192.53      9.21 o 
  -1   5   1      541.14      577.93     18.74 o 
   0   5   1      716.21      744.77     21.43 o 
   1   5   1      171.36      175.39     10.46 o 
   2   5   1      522.11      531.49     20.26 o 
   3   5   1      302.61      309.81     18.57 o 
   4   5   1      581.00      589.25     27.69 o 
   5   5   1     3063.57     3020.80     97.14 o 
   6   5   1       17.08       28.96     13.83 o 
   7   5   1      302.47      299.06     22.93 o 
   8   5   1     1619.01     1461.82     65.35 o 
   9   5   1      582.61      534.49     37.75 o 
  10   5   1       76.29       31.20     22.31 o 
  11   5   1      979.71      907.58     53.03 o 
  12   5   1       21.90       12.64     45.11 o 
 -11   6   1       48.50       92.61     30.60 o 
 -10   6   1      256.78      250.51     30.89 o 
  -9   6   1      330.41      314.06     35.54 o 
  -8   6   1        5.78       20.78     20.94 o 
  -7   6   1      461.29      489.20     30.78 o 
  -6   6   1      503.47      458.77     28.78 o 
  -5   6   1      240.13      233.52     17.76 o 
  -4   6   1     1473.09     1450.01     84.35 o 
  -3   6   1       46.61       43.50     17.91 o 
  -2   6   1      984.27     1019.24     35.34 o 
  -1   6   1      559.57      570.87     17.44 o 
   0   6   1     1878.22     1950.69     41.09 o 
   1   6   1     1588.10     1612.78     41.70 o 
   2   6   1     5165.86     5293.58    213.37 o 
   3   6   1       62.31       55.29     27.19 o 
   4   6   1      518.19      546.50     29.66 o 
   5   6   1       15.63      -14.91     19.92 o 
   6   6   1      889.42      859.46     48.88 o 
   7   6   1     1103.42     1065.13     56.54 o 
   8   6   1       83.83       60.75     23.94 o 
   9   6   1      346.30      333.24     32.38 o 
  10   6   1       34.67       74.30     28.95 o 
  11   6   1       15.90       13.04     29.61 o 
  -9   7   1       33.38       40.09     27.90 o 
  -8   7   1        0.50      -27.14     23.34 o 
  -7   7   1      387.33      369.12     34.42 o 
  -6   7   1     1468.15     1461.33     57.68 o 
  -5   7   1      568.04      568.41     34.03 o 
  -4   7   1       71.22       59.33     15.34 o 
  -3   7   1       32.74       31.74     13.48 o 
  -2   7   1       44.25       46.12     14.23 o 
  -1   7   1       54.55       60.37     12.59 o 
   0   7   1      665.14      676.77     25.98 o 
   1   7   1       16.67        6.91     17.92 o 
   2   7   1     1120.79     1101.47     51.28 o 
   3   7   1      911.35      949.25     42.21 o 
   4   7   1       14.81       -4.17     19.81 o 
   5   7   1        5.77       16.53     22.75 o 
   6   7   1      520.21      500.93     37.66 o 
   7   7   1     1388.94     1322.48     64.73 o 
   8   7   1     1473.07     1355.76     66.19 o 
   9   7   1      221.15      277.06     38.62 o 
  -7   8   1       33.23       38.05     38.25 o 
  -6   8   1       56.11       36.05     27.24 o 
  -5   8   1      971.59     1028.43     55.70 o 
  -4   8   1      149.67      182.32     33.06 o 
  -3   8   1      635.80      622.17     46.76 o 
  -2   8   1      826.83      810.19     32.76 o 
  -1   8   1       10.40       -6.74     30.27 o 
   0   8   1       11.64        6.56     29.68 o 
   1   8   1     2065.57     2077.69    108.24 o 
   2   8   1      371.20      374.70     30.66 o 
   3   8   1       93.25       78.70     22.48 o 
   4   8   1      104.75      146.49     28.98 o 
   5   8   1       13.72      -14.29     25.96 o 
   6   8   1        0.38      -15.53     25.90 o 
   7   8   1      385.78      402.95     40.75 o 
  -2   9   1      224.15      199.34     51.41 o 
  -1   9   1       27.01       17.22     35.71 o 
   0   9   1      322.84      310.26     44.79 o 
   1   9   1       31.14        5.37     28.60 o 
   2   9   1       77.79       50.49     30.94 o 
 -14   0   2      376.36      297.51     71.37 o 
 -12   0   2     2682.25     2556.54    176.43 o 
 -10   0   2      318.96      302.70     30.73 o 
  -8   0   2    11399.86    12513.75    374.58 o 
  -6   0   2     9497.36    10804.56    320.96 o 
  -4   0   2    10011.44    11142.74    290.32 o 
  -2   0   2    15708.31    16850.13    886.14 o 
   0   0   2     2332.38     2833.64    152.73 o 
   2   0   2    21854.87    18256.40    962.18 o 
   4   0   2    25206.03    25285.11    748.11 o 
   6   0   2     8491.19     9772.35    293.18 o 
   8   0   2     1591.57     1536.74     71.24 o 
  10   0   2     1328.43     1269.33    121.43 o 
  12   0   2     1633.20     1431.74     78.63 o 
  14   0   2      746.33      711.36     85.09 o 
 -14   1   2       32.55        3.08     40.27 o 
 -13   1   2      616.83      642.84     59.11 o 
 -12   1   2      265.81      248.19     30.90 o 
 -11   1   2     1260.85     1276.82     47.42 o 
 -10   1   2    11470.64    11799.32    315.84 o 
  -9   1   2      436.09      428.19     20.53 o 
  -8   1   2       81.78       78.40     10.92 o 
  -7   1   2     2465.29     2663.93     87.66 o 
  -6   1   2      116.78      122.47      9.81 o 
  -5   1   2      135.18      160.87      6.88 o 
  -4   1   2    11518.22    11582.27    227.99 o 
  -3   1   2      632.60      738.40     23.53 o 
  -2   1   2      970.84     1269.45    128.61 o 
  -1   1   2       83.48       95.84      6.08 o 
   0   1   2     5868.95     5631.36    211.47 o 
   1   1   2       16.55       36.87     11.94 o 
   2   1   2     3018.58     3198.58    162.80 o 
   3   1   2      789.69      832.15     28.62 o 
   4   1   2    17842.56    17629.81    553.79 o 
   5   1   2     5530.79     6035.07    144.24 o 
   6   1   2        4.79       -4.22      8.44 o 
   7   1   2      485.60      395.31     17.04 o 
   8   1   2      551.53      628.58     34.53 o 
   9   1   2     1502.33     1557.75     46.17 o 
  10   1   2     2396.51     2427.05     66.97 o 
  11   1   2     1006.57      959.82     43.76 o 
  12   1   2        1.53       12.67     29.79 o 
  13   1   2       67.29      144.59     31.20 o 
 -14   2   2      747.36      768.54     53.33 o 
 -13   2   2       48.31       45.84     30.05 o 
 -12   2   2      879.04      905.89     41.12 o 
 -11   2   2       99.50      111.53     19.66 o 
 -10   2   2       93.65      102.84     17.51 o 
  -9   2   2       25.87       32.19     14.23 o 
  -8   2   2     1621.38     1668.90     52.38 o 
  -7   2   2     1593.00     1569.38     43.24 o 
  -6   2   2    13081.50    13495.63    265.21 o 
  -5   2   2     5605.35     5433.38    117.67 o 
  -4   2   2       88.14       89.19      6.97 o 
  -3   2   2     4392.87     4467.94    146.78 o 
  -2   2   2     2970.81     2922.21     93.63 o 
  -1   2   2    35436.68    36372.49   1126.54 o 
   0   2   2    98048.66    91353.94   2826.55 o 
   1   2   2      739.69     1018.15     33.02 o 
   2   2   2     9090.44     9230.16    267.81 o 
   3   2   2     5614.56     6078.44    158.56 o 
   4   2   2        4.49       10.30     10.26 o 
   5   2   2     7341.14     7254.76    190.03 o 
   6   2   2     5751.52     5754.84    153.65 o 
   7   2   2      458.61      488.16     22.43 o 
   8   2   2     2472.99     2463.18     72.30 o 
   9   2   2      768.00      767.97     36.07 o 
  10   2   2     1033.26      992.36     43.46 o 
  11   2   2        0.19       -3.24     22.33 o 
  12   2   2      756.91      687.49     50.95 o 
  13   2   2      288.08      311.47     41.38 o 
  14   2   2      969.46     1083.00    109.25 o 
 -14   3   2      193.86      267.01     58.40 o 
 -13   3   2       94.30      123.72     27.13 o 
 -12   3   2     1011.94      941.98     46.01 o 
 -11   3   2       91.54      113.01     21.42 o 
 -10   3   2      152.27      122.27     19.93 o 
  -9   3   2      429.60      388.76     25.15 o 
  -8   3   2     4587.85     4138.05    130.25 o 
  -7   3   2     4155.08     4101.19     98.13 o 
  -6   3   2     5681.64     5691.23    133.72 o 
  -5   3   2      128.36      155.53     23.97 o 
  -4   3   2      206.99      175.19      9.59 o 
  -3   3   2      100.34       94.94      7.46 o 
  -2   3   2     1818.62     1755.30     58.45 o 
  -1   3   2     1262.38     1371.91     46.49 o 
   0   3   2     1184.12     1249.57     43.01 o 
   1   3   2     6404.17     6520.88    205.32 o 
   2   3   2     7965.01     8178.40    213.04 o 
   3   3   2       11.18       20.95      7.41 o 
   4   3   2      214.91      196.06     11.11 o 
   5   3   2     1187.82     1206.38     36.76 o 
   6   3   2     5200.72     4914.75    149.71 o 
   7   3   2     3518.22     3358.90    105.23 o 
   8   3   2     2385.41     2222.70     74.57 o 
   9   3   2       84.45      106.33     18.79 o 
  10   3   2      141.04      150.13     25.68 o 
  11   3   2       54.12       47.03     26.86 o 
  12   3   2     4776.32     4232.68    164.69 o 
  13   3   2      756.33      686.69     53.93 o 
 -13   4   2       63.20       53.90     50.42 o 
 -12   4   2      527.91      489.64     62.13 o 
 -11   4   2       24.34       32.16     19.82 o 
 -10   4   2      311.89      303.53     36.82 o 
  -9   4   2       44.61       36.58     16.78 o 
  -8   4   2      611.27      585.24     30.40 o 
  -7   4   2      262.04      258.37     14.86 o 
  -6   4   2     8109.53     7736.16    180.22 o 
  -5   4   2       50.59       62.90     10.27 o 
  -4   4   2     3547.98     3832.23    106.02 o 
  -3   4   2       51.55       57.67      5.41 o 
  -2   4   2     8983.40     9159.52    216.51 o 
  -1   4   2        3.10        2.31      5.57 o 
   0   4   2    21164.55    21286.91    662.95 o 
   1   4   2      236.02      221.59     14.61 o 
   2   4   2     3104.45     3376.21     90.97 o 
   3   4   2     1235.59     1189.48     35.88 o 
   4   4   2     1513.05     1423.99     42.15 o 
   5   4   2      536.23      553.30     21.20 o 
   6   4   2     8159.19     7340.89    221.72 o 
   7   4   2       35.08       38.08     13.91 o 
   8   4   2     1126.29     1027.68     48.65 o 
   9   4   2      228.87      226.94     26.05 o 
  10   4   2      137.91      140.88     27.40 o 
  11   4   2     1134.09      913.65     52.85 o 
  12   4   2       90.08      118.64     33.66 o 
  13   4   2      238.55      251.64     39.68 o 
 -12   5   2      640.39      603.56     46.32 o 
 -11   5   2     1097.54      903.27     52.76 o 
 -10   5   2      293.31      280.40     25.61 o 
  -9   5   2      229.94      214.40     23.25 o 
  -8   5   2     2504.60     2326.47     80.32 o 
  -7   5   2        6.24        0.71     10.97 o 
  -6   5   2      183.13      151.80     13.30 o 
  -5   5   2     1465.81     1346.36     43.69 o 
  -4   5   2        3.85      -13.85      9.33 o 
  -3   5   2      247.78      261.55     14.40 o 
  -2   5   2     3614.04     3605.21    118.25 o 
  -1   5   2       55.07       63.94     10.76 o 
   0   5   2        1.41       11.92     22.23 o 
   1   5   2     1191.04     1138.20     42.58 o 
   2   5   2      121.46      122.97     12.97 o 
   3   5   2      273.03      290.53     15.66 o 
   4   5   2       16.52       16.98     11.99 o 
   5   5   2     1197.61     1143.11     43.24 o 
   6   5   2     2901.20     2898.12    111.42 o 
   7   5   2       29.22       41.04     19.23 o 
   8   5   2     1287.17     1268.88     59.17 o 
   9   5   2     1929.73     1719.23     75.49 o 
  10   5   2       35.60       39.71     24.50 o 
  11   5   2      153.49      104.28     48.70 o 
  12   5   2     2239.13     1934.68     89.40 o 
 -11   6   2      133.72      140.75     32.82 o 
 -10   6   2        0.67        8.86     36.11 o 
  -9   6   2      199.80      173.99     43.57 o 
  -8   6   2      149.50      190.50     22.70 o 
  -7   6   2      121.15      128.69     20.87 o 
  -6   6   2      469.93      444.06     21.75 o 
  -5   6   2      212.62      209.02     18.33 o 
  -4   6   2      136.58      113.53     14.30 o 
  -3   6   2     3407.51     3376.89     95.94 o 
  -2   6   2       57.99       57.01     10.80 o 
  -1   6   2     1035.34     1063.55     54.93 o 
   0   6   2     2396.91     2489.40     76.22 o 
   1   6   2      241.50      230.51     17.01 o 
   2   6   2     1678.55     1702.93     51.32 o 
   3   6   2     4364.17     4502.76    140.85 o 
   4   6   2       31.62       28.03     15.40 o 
   5   6   2       15.01       35.73     19.72 o 
   6   6   2      963.23      943.43     48.32 o 
   7   6   2      289.79      294.36     29.02 o 
   8   6   2      549.78      538.46     37.77 o 
   9   6   2      182.74      172.46     29.19 o 
  10   6   2       36.22       59.64     28.84 o 
  11   6   2      404.01      393.24     47.77 o 
  -9   7   2      136.14      107.64     30.07 o 
  -8   7   2       45.74       25.66     26.70 o 
  -7   7   2       82.81       38.30     26.65 o 
  -6   7   2       77.34       63.05     20.30 o 
  -5   7   2     1000.74     1001.45     38.60 o 
  -4   7   2      653.11      691.04     31.27 o 
  -3   7   2       31.11       38.00     14.27 o 
  -2   7   2      386.88      404.26     23.25 o 
  -1   7   2      450.64      505.68     23.62 o 
   0   7   2        1.79       -2.06     10.52 o 
   1   7   2      496.86      514.91     33.14 o 
   2   7   2        2.82       -8.18     14.62 o 
   3   7   2      673.82      685.86     40.47 o 
   4   7   2     1033.77     1098.80     53.77 o 
   5   7   2      433.30      466.29     34.05 o 
   6   7   2        7.29        5.67     23.90 o 
   7   7   2      712.12      646.23     44.04 o 
   8   7   2      791.45      662.23     45.98 o 
   9   7   2      228.96      227.63     35.44 o 
  -7   8   2       48.92       50.58     29.19 o 
  -6   8   2        3.61       -3.79     25.89 o 
  -5   8   2      218.61      197.44     26.49 o 
  -4   8   2      580.40      589.89     31.76 o 
  -3   8   2      159.17      154.84     19.85 o 
  -2   8   2      596.43      607.94     28.15 o 
  -1   8   2      393.16      413.66     44.69 o 
   0   8   2       47.11       26.36     31.84 o 
   1   8   2       62.14       54.41     22.13 o 
   2   8   2     1179.23     1134.93     61.80 o 
   3   8   2       17.49        3.59     21.38 o 
   4   8   2      182.09      210.74     29.46 o 
   5   8   2       58.72       58.10     32.42 o 
   6   8   2       20.41       24.14     27.13 o 
  -2   9   2        6.04       -8.31     42.40 o 
  -1   9   2      170.41      164.36     40.50 o 
   0   9   2        5.76       14.25     28.18 o 
   1   9   2      381.16      385.37     40.68 o 
 -13   0   3     2949.11     2873.66    202.55 o 
 -11   0   3      464.40      656.88     80.52 o 
  -9   0   3      484.91      497.90     28.41 o 
  -7   0   3     9303.73     9531.18    284.97 o 
  -5   0   3     4176.33     4423.76    103.15 o 
  -3   0   3    12163.02    12487.18    756.78 o 
  -1   0   3     4873.49     5038.92    267.30 o 
   3   0   3     4354.36     4111.71    148.61 o 
   5   0   3     4548.52     4630.96    141.95 o 
   7   0   3      532.12      466.80     36.07 o 
   9   0   3     1187.92     1142.82     58.68 o 
  11   0   3      302.91      296.15     47.55 o 
  13   0   3     2793.97     2198.37    154.69 o 
 -14   1   3      266.13      294.90     66.19 o 
 -13   1   3      553.13      631.75     61.12 o 
 -12   1   3      196.13      193.70     30.18 o 
 -11   1   3     1049.04     1212.24     56.07 o 
 -10   1   3     4001.97     4163.34    119.33 o 
  -9   1   3    11539.10    12002.04    321.73 o 
  -8   1   3      911.46      962.06     30.28 o 
  -7   1   3      259.03      260.59     11.78 o 
  -6   1   3     3725.05     4060.29     76.66 o 
  -5   1   3      462.09      505.45     13.41 o 
  -4   1   3       15.00       23.24      3.22 o 
  -3   1   3    13699.25    14383.16    392.61 o 
  -2   1   3       10.49        6.18      4.42 o 
  -1   1   3     6388.38     6397.21    200.36 o 
   0   1   3     1782.09     1683.35     82.86 o 
   1   1   3     9121.85     9543.54    454.62 o 
   2   1   3     4340.55     4472.62    249.02 o 
   3   1   3     1296.18     1244.02     40.69 o 
   4   1   3      408.15      401.33     16.07 o 
   5   1   3    11237.21    11014.80    335.70 o 
   6   1   3     9575.68    10907.94    286.10 o 
   7   1   3       72.21       70.18     13.52 o 
   8   1   3      611.72      551.00     21.36 o 
   9   1   3       48.53       53.53     12.99 o 
  10   1   3      357.66      391.03     34.79 o 
  11   1   3     2703.65     2913.24     87.88 o 
  12   1   3      117.96      112.04     35.62 o 
  13   1   3       74.31      132.55     41.31 o 
  14   1   3      494.76      461.53     79.68 o 
 -14   2   3      183.69      141.87     45.46 o 
 -13   2   3     2844.66     2739.69    107.56 o 
 -12   2   3      810.32      799.90     49.08 o 
 -11   2   3      915.24      904.16     39.05 o 
 -10   2   3      137.05      152.36     18.26 o 
  -9   2   3     2009.57     1984.83     61.86 o 
  -8   2   3     1126.17     1157.03     39.73 o 
  -7   2   3      801.29      706.17     21.22 o 
  -6   2   3     5302.94     5297.96    106.94 o 
  -5   2   3     7240.07     6939.50    226.89 o 
  -4   2   3     9587.97     9457.99    305.88 o 
  -3   2   3      202.98      223.75     14.66 o 
  -2   2   3     1553.12     1636.17     47.92 o 
  -1   2   3    15046.03    15434.05    480.42 o 
   0   2   3    93057.69    88501.85   2259.95 o 
   1   2   3    27443.01    27877.51    908.81 o 
   2   2   3     8947.97     9131.35    265.56 o 
   3   2   3      440.41      626.61     23.93 o 
   4   2   3      991.15     1036.40     59.29 o 
   5   2   3      539.29      610.29     22.72 o 
   6   2   3     4805.99     4930.99    133.03 o 
   7   2   3     4777.66     4718.90    128.56 o 
   8   2   3       70.13       75.48     13.84 o 
   9   2   3      863.66      890.53     35.48 o 
  10   2   3       13.51       34.99     24.44 o 
  11   2   3        0.29        5.76     25.54 o 
  12   2   3       30.93        0.55     28.96 o 
  13   2   3      519.94      630.17     53.76 o 
  14   2   3      301.65      217.51     47.92 o 
 -14   3   3       48.69       81.11     58.03 o 
 -13   3   3      523.67      456.66     48.13 o 
 -12   3   3     2005.97     1885.80     68.37 o 
 -11   3   3      387.64      428.68     27.39 o 
 -10   3   3       32.68       45.76     16.97 o 
  -9   3   3       67.37       71.37     15.31 o 
  -8   3   3      551.26      514.44     23.12 o 
  -7   3   3     1182.87     1067.33     29.65 o 
  -6   3   3     4924.67     4954.73    123.09 o 
  -5   3   3     5184.75     5060.00    137.21 o 
  -4   3   3      261.90      276.37     21.27 o 
  -3   3   3     1696.33     1694.00     73.07 o 
  -2   3   3      449.73      484.01     19.94 o 
  -1   3   3     3015.96     2911.65     94.23 o 
   0   3   3      225.95      238.00     10.73 o 
   1   3   3      142.09      137.00      9.05 o 
   2   3   3       29.64       52.64      9.21 o 
   3   3   3     5831.23     5707.17    149.58 o 
   4   3   3      809.17      846.28     27.12 o 
   5   3   3      871.38      916.83     30.08 o 
   6   3   3     1021.92      992.68     37.02 o 
   7   3   3     3911.71     3588.30    112.70 o 
   8   3   3     3366.13     3292.15    125.25 o 
   9   3   3     7386.79     6643.39    241.58 o 
  10   3   3       53.16       33.06     23.18 o 
  11   3   3      436.21      396.28     37.40 o 
  12   3   3       15.38       35.11     36.94 o 
  13   3   3     1826.97     1668.07     85.98 o 
 -13   4   3     1037.82      926.03     57.83 o 
 -12   4   3      102.07      129.80     25.40 o 
 -11   4   3      425.12      406.58     31.31 o 
 -10   4   3      122.20       93.38     20.47 o 
  -9   4   3     1517.35     1384.06     53.18 o 
  -8   4   3        2.52       16.88     11.17 o 
  -7   4   3      206.64      225.80     15.27 o 
  -6   4   3      380.37      430.98     21.25 o 
  -5   4   3     7900.54     7417.81    178.14 o 
  -4   4   3     1712.73     2054.58     89.96 o 
  -3   4   3     4089.14     4008.34    129.23 o 
  -2   4   3      638.88      587.58     24.84 o 
  -1   4   3     1125.59     1171.82     42.23 o 
   0   4   3      866.52      825.04     32.16 o 
   1   4   3    12232.79    12041.38    312.73 o 
   2   4   3     1146.69     1174.65     49.29 o 
   3   4   3      461.08      467.82     18.36 o 
   4   4   3       25.95       49.65      9.11 o 
   5   4   3      612.45      594.88     22.62 o 
   6   4   3     1139.32     1009.77     38.26 o 
   7   4   3     3916.32     3563.57    133.18 o 
   8   4   3      295.19      285.77     25.86 o 
   9   4   3      734.68      636.26     41.07 o 
  10   4   3      651.15      597.21     42.72 o 
  11   4   3        4.15       18.23     43.06 o 
  12   4   3       48.35       23.52     32.51 o 
  13   4   3      258.09      232.96     41.74 o 
 -12   5   3      126.67       87.52     32.70 o 
 -11   5   3      502.68      515.30     34.34 o 
 -10   5   3      293.50      319.02     28.28 o 
  -9   5   3        7.17       13.12     19.19 o 
  -8   5   3     1643.38     1540.13     44.55 o 
  -7   5   3     2571.06     2436.08     63.47 o 
  -6   5   3        5.44       -4.55     11.73 o 
  -5   5   3     1073.34      983.57     34.82 o 
  -4   5   3      992.81     1013.25     53.23 o 
  -3   5   3      692.35      696.43     41.11 o 
  -2   5   3      439.24      449.62     22.65 o 
  -1   5   3     1000.25      989.24     38.25 o 
   0   5   3     2233.98     2249.09     77.14 o 
   1   5   3       75.66       92.89      9.84 o 
   2   5   3        0.56       42.07     17.69 o 
   3   5   3     2122.16     2122.57     60.72 o 
   4   5   3     2264.88     2291.11     65.20 o 
   5   5   3      675.08      677.34     36.18 o 
   6   5   3     3270.30     3001.69    114.24 o 
   7   5   3     3129.24     2954.32    114.69 o 
   8   5   3      126.19      130.74     25.16 o 
   9   5   3     2134.64     1841.78     79.21 o 
  10   5   3     1561.99     1301.67     64.56 o 
  11   5   3      644.74      550.02     42.74 o 
  12   5   3      252.60      216.25     38.54 o 
 -11   6   3      126.12      135.48     31.72 o 
 -10   6   3       63.35       64.78     28.53 o 
  -9   6   3        0.23        8.83     20.17 o 
  -8   6   3      750.40      724.87     38.54 o 
  -7   6   3      731.62      684.45     27.58 o 
  -6   6   3      991.70      969.91     37.49 o 
  -5   6   3      526.84      508.85     25.21 o 
  -4   6   3      103.53       97.25     22.06 o 
  -3   6   3       54.08       74.80     21.62 o 
  -2   6   3     4669.49     4695.22    192.91 o 
  -1   6   3      790.01      813.80     46.67 o 
   0   6   3     2066.12     2155.13     67.53 o 
   1   6   3     1242.58     1277.57     37.55 o 
   2   6   3       40.82       32.94     11.78 o 
   3   6   3      831.83      823.99     35.17 o 
   4   6   3     3251.54     3300.80    125.19 o 
   5   6   3      863.99      847.01     43.08 o 
   6   6   3        3.31       15.20     20.94 o 
   7   6   3      431.40      463.67     36.06 o 
   8   6   3        1.35        8.23     22.04 o 
   9   6   3      137.80      120.64     29.66 o 
  10   6   3        2.70       -0.08     26.77 o 
  -9   7   3      657.41      632.57     45.82 o 
  -8   7   3      673.49      661.10     80.14 o 
  -7   7   3        7.12       -1.44     17.66 o 
  -6   7   3       89.53       74.60     17.44 o 
  -5   7   3        7.14       -3.37     15.24 o 
  -4   7   3      278.20      276.87     20.63 o 
  -3   7   3      779.26      785.42     32.35 o 
  -2   7   3      600.67      577.06     24.22 o 
  -1   7   3      764.35      823.29     51.00 o 
   0   7   3      730.41      728.12     39.85 o 
   1   7   3        1.76       -0.43     17.60 o 
   2   7   3       78.56       86.40     18.15 o 
   3   7   3       19.65       18.02     20.22 o 
   4   7   3      416.15      467.25     35.26 o 
   5   7   3     1211.51     1252.67    103.47 o 
   6   7   3     2125.27     2031.39     86.77 o 
   7   7   3        3.15        6.62     24.70 o 
   8   7   3      224.74      202.59     32.35 o 
   9   7   3       54.43       46.58     37.50 o 
  -6   8   3        0.42       -4.65     22.58 o 
  -5   8   3       26.72       -4.71     17.93 o 
  -4   8   3      322.50      356.30     25.28 o 
  -3   8   3     1112.57     1093.62     41.78 o 
  -2   8   3      312.39      322.72     23.04 o 
  -1   8   3     1021.58      983.30     50.74 o 
   0   8   3       38.24       50.26     22.86 o 
   1   8   3      141.92      127.38     28.78 o 
   2   8   3       12.79        7.54     32.28 o 
   3   8   3      425.31      481.36     32.87 o 
   4   8   3        5.02       -8.56     23.27 o 
   5   8   3       73.35       86.70     28.81 o 
   6   8   3      141.10      136.48     41.19 o 
  -1   9   3        0.41       19.22     54.95 o 
   0   9   3      114.03      172.96     61.76 o 
   1   9   3       57.31       79.07     35.26 o 
 -14   0   4     2699.12     2546.09    187.81 o 
 -12   0   4      309.35      462.36     78.46 o 
 -10   0   4      715.11      735.73     48.83 o 
  -8   0   4      301.26      302.60     19.48 o 
  -6   0   4    38303.41    42117.83    953.23 o 
  -4   0   4     8056.56     9169.58    357.35 o 
  -2   0   4     6264.93     5998.02    235.78 o 
   2   0   4     6932.04     5945.71    696.23 o 
   4   0   4    12352.85    12689.81    447.04 o 
   6   0   4     7076.12     7046.08    214.06 o 
   8   0   4     2858.50     3265.58    162.31 o 
  10   0   4      646.45      629.70     63.39 o 
  12   0   4      204.88      242.91     54.09 o 
 -14   1   4      769.20      743.41     68.31 o 
 -13   1   4      604.01      723.86     67.38 o 
 -12   1   4     4864.51     4803.95    170.49 o 
 -11   1   4      712.14      792.87     65.18 o 
 -10   1   4       38.55       60.60     21.03 o 
  -9   1   4      287.63      293.95     19.72 o 
  -8   1   4    12071.19    12502.49    248.64 o 
  -7   1   4     1254.11     1404.26     32.31 o 
  -6   1   4      993.78     1076.28     25.37 o 
  -5   1   4     1419.50     1580.70     37.16 o 
  -4   1   4     1580.87     1506.76     45.69 o 
  -3   1   4       47.89       42.88      8.47 o 
  -2   1   4     5492.12     5196.31    143.68 o 
  -1   1   4       57.06       80.35      6.62 o 
   0   1   4     2020.56     2042.39     67.03 o 
   1   1   4     1030.04     1127.75     48.06 o 
   2   1   4     2560.80     2529.97    138.30 o 
   3   1   4     1230.27     1242.76     41.74 o 
   4   1   4        0.78       20.98      8.54 o 
   5   1   4     1068.21     1015.18     32.73 o 
   6   1   4    10141.50    10330.90    270.97 o 
   7   1   4     1069.40     1119.18     35.05 o 
   8   1   4     3438.57     3579.92    101.38 o 
   9   1   4     1227.08     1196.56     43.11 o 
  10   1   4      467.28      459.61     27.40 o 
  11   1   4     1791.78     1784.94     71.32 o 
  12   1   4     2966.03     3171.42    133.82 o 
  13   1   4      190.16      195.28     82.52 o 
  14   1   4        1.75       25.38     64.09 o 
 -14   2   4     1263.37     1285.42     89.45 o 
 -13   2   4      113.06      155.85     39.00 o 
 -12   2   4     1577.81     1525.11     69.83 o 
 -11   2   4       51.30       50.67     19.36 o 
 -10   2   4       10.80       -1.58     14.76 o 
  -9   2   4      217.57      242.35     18.49 o 
  -8   2   4     3654.46     3691.52     84.10 o 
  -7   2   4     1333.47     1333.13     34.31 o 
  -6   2   4     9185.15     9535.42    194.40 o 
  -5   2   4     4594.68     4705.52    157.52 o 
  -4   2   4      760.58      669.13     29.64 o 
  -3   2   4    10424.12    10000.97    322.55 o 
  -2   2   4      379.08      394.76     30.13 o 
  -1   2   4     6059.25     5571.14    262.40 o 
   0   2   4    17493.46    17940.98    459.57 o 
   1   2   4    19120.54    19778.90    571.59 o 
   2   2   4     1306.51     1236.25     51.76 o 
   3   2   4     6282.53     6304.00    222.38 o 
   4   2   4       23.01       27.88      8.96 o 
   5   2   4       18.96       43.64     11.43 o 
   6   2   4     8431.33     8962.25    236.45 o 
   7   2   4      685.41      768.37     30.03 o 
   8   2   4     3213.57     3311.48     94.21 o 
   9   2   4       55.66       57.99     19.08 o 
  10   2   4      659.47      570.59     54.07 o 
  11   2   4     1015.26      963.62     57.47 o 
  12   2   4      144.22       92.17     34.19 o 
  13   2   4       12.54        3.44     52.67 o 
  14   2   4      958.73     1042.74     74.27 o 
 -13   3   4       32.11       35.10     30.40 o 
 -12   3   4      132.62      125.18     23.16 o 
 -11   3   4     1447.82     1447.56     59.54 o 
 -10   3   4     1801.72     1771.72     59.04 o 
  -9   3   4       39.97       49.62     11.66 o 
  -8   3   4       18.92       23.11     10.25 o 
  -7   3   4        8.06       23.06      8.40 o 
  -6   3   4     1233.25     1360.74     36.33 o 
  -5   3   4    10369.20    10161.06    330.09 o 
  -4   3   4     6658.76     6243.65    247.68 o 
  -3   3   4      326.00      373.53     17.22 o 
  -2   3   4     1601.23     1467.32     40.97 o 
  -1   3   4      736.19      755.87     23.25 o 
   0   3   4      141.75      162.12      9.26 o 
   1   3   4        3.79        3.33      5.45 o 
   2   3   4     6035.93     6619.38    173.31 o 
   3   3   4      757.50      701.37     23.25 o 
   4   3   4    11199.96    10941.44    283.56 o 
   5   3   4      116.96      109.95     10.55 o 
   6   3   4      646.74      668.56     30.57 o 
   7   3   4       17.66       21.20     19.21 o 
   8   3   4      639.11      616.55     37.82 o 
   9   3   4      460.20      462.58     35.32 o 
  10   3   4     1380.36     1308.53     63.93 o 
  11   3   4      300.55      308.87     47.53 o 
  12   3   4      486.01      510.90     47.46 o 
  13   3   4       13.18       66.57     40.20 o 
 -13   4   4       50.99       49.64     26.65 o 
 -12   4   4      939.69      819.52     43.77 o 
 -11   4   4      271.46      275.41     27.47 o 
 -10   4   4      117.54      128.46     20.89 o 
  -9   4   4       47.10       53.34     13.70 o 
  -8   4   4     1306.91     1218.04     36.88 o 
  -7   4   4      211.80      210.79     16.99 o 
  -6   4   4      162.87      153.56     18.49 o 
  -5   4   4      135.65      159.08     20.47 o 
  -4   4   4     5873.15     5442.77    218.88 o 
  -3   4   4      227.50      197.52     16.91 o 
  -2   4   4     9170.75     8909.10    281.11 o 
  -1   4   4     1329.36     1503.24     43.20 o 
   0   4   4     2914.54     3133.30     84.95 o 
   1   4   4       30.05       23.36      7.03 o 
   2   4   4    26096.24    26610.88    685.79 o 
   3   4   4       14.18       19.96     11.32 o 
   4   4   4      680.64      722.92     25.45 o 
   5   4   4     1760.31     1680.15     56.69 o 
   6   4   4     1022.67      987.26     38.42 o 
   7   4   4      110.34       84.24     19.66 o 
   8   4   4     1830.91     1696.39     72.74 o 
   9   4   4      106.53       95.63     23.34 o 
  10   4   4      531.27      479.69     39.75 o 
  11   4   4      258.38      257.34     35.21 o 
  12   4   4      251.41      207.71     35.22 o 
 -12   5   4      187.33      158.55     28.32 o 
 -11   5   4      355.72      311.55     28.98 o 
 -10   5   4     1581.22     1474.19     59.56 o 
  -9   5   4      332.79      275.58     19.82 o 
  -8   5   4       51.29       52.28     13.38 o 
  -7   5   4     2129.00     1936.03     60.82 o 
  -6   5   4      376.47      344.31     20.29 o 
  -5   5   4      299.44      288.61     28.49 o 
  -4   5   4     1947.35     1919.25     92.36 o 
  -3   5   4      108.33      135.18     19.26 o 
  -2   5   4      462.63      462.03     33.26 o 
  -1   5   4       50.40       72.05     11.88 o 
   0   5   4      190.12      194.99     13.06 o 
   1   5   4     4579.74     4699.54    115.03 o 
   2   5   4      171.46      190.44     13.11 o 
   3   5   4      145.00      165.27     13.03 o 
   4   5   4     3884.83     3950.16    121.19 o 
   5   5   4      570.60      503.05     31.40 o 
   6   5   4      190.26      171.71     22.61 o 
   7   5   4     6296.70     5730.33    208.98 o 
   8   5   4     2005.83     1776.37     76.09 o 
   9   5   4        2.84       -3.01     22.07 o 
  10   5   4     1839.56     1683.53     78.49 o 
  11   5   4      476.31      416.21     41.13 o 
  12   5   4      456.06      385.10     42.73 o 
 -11   6   4      268.60      229.78     35.12 o 
 -10   6   4       10.29       38.11     23.22 o 
  -9   6   4        5.03       14.93     21.95 o 
  -8   6   4       17.24       16.24     13.91 o 
  -7   6   4      554.61      510.88     27.94 o 
  -6   6   4     1506.68     1409.07     48.12 o 
  -5   6   4     2765.80     2504.65     75.85 o 
  -4   6   4      109.70       77.77     31.16 o 
  -3   6   4      596.71      541.46     57.47 o 
  -2   6   4      483.62      662.55    104.68 o 
  -1   6   4     2082.67     2171.45     73.08 o 
   0   6   4     1220.15     1283.47     41.41 o 
   1   6   4     2303.43     2262.05     60.41 o 
   2   6   4      898.89      880.80     29.67 o 
   3   6   4       13.65       10.16     17.05 o 
   4   6   4      130.15      112.04     20.47 o 
   5   6   4     1690.03     1546.86    106.73 o 
   6   6   4     1637.32     1601.90     69.84 o 
   7   6   4      230.74      230.16     27.20 o 
   8   6   4      380.05      432.54     35.92 o 
   9   6   4       82.32      122.07     28.80 o 
  10   6   4        2.16       19.27     28.69 o 
  -9   7   4       41.95       57.08     29.29 o 
  -8   7   4     1124.06     1038.31     37.87 o 
  -7   7   4     1296.00     1270.99     41.57 o 
  -6   7   4       90.75       78.43     18.37 o 
  -5   7   4       15.78        0.89     15.43 o 
  -4   7   4       32.63       28.45     15.45 o 
  -3   7   4       13.62       -8.78     12.47 o 
  -2   7   4      643.51      690.40     68.29 o 
  -1   7   4       62.77       88.96     18.61 o 
   0   7   4      281.47      320.10     22.80 o 
   1   7   4     1181.22     1193.51     48.16 o 
   2   7   4       42.81       47.26     18.33 o 
   3   7   4      120.76      146.39     21.48 o 
   4   7   4       32.74       53.57     29.48 o 
   5   7   4        2.39       -5.67     22.77 o 
   6   7   4     1271.44     1234.62     69.04 o 
   7   7   4      998.28     1033.87     56.84 o 
   8   7   4      256.79      256.71     35.28 o 
   9   7   4       49.14       42.65     29.71 o 
  -6   8   4      710.69      690.28     35.26 o 
  -5   8   4       79.53       92.90     26.10 o 
  -4   8   4       25.55       39.56     16.47 o 
  -3   8   4      499.20      476.10     28.24 o 
  -2   8   4     1013.59      941.17     38.65 o 
  -1   8   4      193.35      185.82     16.36 o 
   0   8   4     1809.27     1969.58    118.72 o 
   1   8   4       10.45       29.24     26.31 o 
   2   8   4      226.57      291.00     34.61 o 
   3   8   4      294.81      338.05     37.57 o 
   4   8   4      602.21      643.71     39.11 o 
   5   8   4      194.83      218.36     30.67 o 
   6   8   4      211.73      237.92     34.76 o 
 -13   0   5     2533.80     2635.94    197.23 o 
 -11   0   5     3770.29     4199.24    275.79 o 
  -9   0   5     1013.04     1138.04     60.32 o 
  -7   0   5      182.32      189.29     10.21 o 
  -5   0   5    26631.37    26790.71   1034.00 o 
  -3   0   5     2724.11     2686.91    109.68 o 
  -1   0   5    11576.60    12064.50   1067.65 o 
   1   0   5    35862.39    30852.90   1628.98 o 
   3   0   5     4502.87     3916.27    410.70 o 
   5   0   5     3311.93     3452.95    131.20 o 
   7   0   5     2960.92     3253.32    150.44 o 
   9   0   5      295.49      342.12     34.70 o 
  11   0   5       65.84      169.84     47.63 o 
  13   0   5       52.95      144.05    109.99 o 
 -14   1   5      106.49      119.34     51.90 o 
 -13   1   5      676.57      780.72     71.27 o 
 -12   1   5       53.45       88.32     43.16 o 
 -11   1   5     2023.68     2301.14     92.05 o 
 -10   1   5     8439.09     9005.32    300.57 o 
  -9   1   5     1123.08     1225.21     43.53 o 
  -8   1   5     1463.33     1481.58     35.16 o 
  -7   1   5     3579.75     3793.84     78.81 o 
  -6   1   5     1606.22     1952.65     46.73 o 
  -5   1   5     3990.89     4300.00    122.52 o 
  -4   1   5      170.45      170.10     10.18 o 
  -3   1   5      372.14      300.59     12.85 o 
  -2   1   5      864.72      818.08     34.28 o 
  -1   1   5     5797.08     5418.33    150.19 o 
   0   1   5      282.23      306.12     14.77 o 
   1   1   5     2485.79     2425.41     77.05 o 
   2   1   5     2725.50     2616.99    127.04 o 
   3   1   5    15575.40    14907.78    434.29 o 
   4   1   5     1574.65     1669.66     55.92 o 
   5   1   5       95.23      140.93     11.40 o 
   6   1   5     4345.45     4559.80    124.18 o 
   7   1   5     6336.11     6139.97    165.28 o 
   8   1   5      325.66      319.77     21.23 o 
   9   1   5     4824.90     4851.33    134.65 o 
  10   1   5      423.34      530.88     36.44 o 
  11   1   5      708.66      775.40     46.76 o 
  12   1   5     2012.53     2067.04    241.13 o 
  13   1   5     1867.29     2097.72    105.81 o 
  14   1   5       23.13      106.10     50.34 o 
 -14   2   5       46.37       77.45     48.28 o 
 -13   2   5     1537.32     1480.95     73.13 o 
 -12   2   5       24.38        7.96     27.14 o 
 -11   2   5      792.28      828.23     48.28 o 
 -10   2   5      132.67      170.90     22.22 o 
  -9   2   5     1711.85     1714.17     44.23 o 
  -8   2   5     2445.23     2380.65     57.23 o 
  -7   2   5     5180.58     5034.09    103.90 o 
  -6   2   5     1573.78     1462.39     57.83 o 
  -5   2   5     2372.43     2175.44     65.25 o 
  -4   2   5    15347.55    16704.67    529.04 o 
  -3   2   5       54.13       98.25      7.56 o 
  -2   2   5    15019.46    15043.09    411.35 o 
  -1   2   5       55.11       66.96      6.86 o 
   0   2   5     3388.05     3204.03     85.09 o 
   1   2   5     7009.75     6570.27    171.55 o 
   2   2   5     4393.27     4561.62    136.80 o 
   3   2   5      243.71      210.64     20.94 o 
   4   2   5     4964.54     4983.86    179.21 o 
   5   2   5      472.58      508.52     25.40 o 
   6   2   5      124.94      129.93     13.18 o 
   7   2   5     2370.48     2361.58     78.54 o 
   8   2   5      281.56      316.38     25.16 o 
   9   2   5     1078.71     1049.90     47.06 o 
  10   2   5        0.96        7.25     33.73 o 
  11   2   5     1067.86      967.73     59.03 o 
  12   2   5      354.02      367.73     43.66 o 
  13   2   5      985.75      929.88     67.96 o 
 -13   3   5       69.40       37.32     32.55 o 
 -12   3   5       86.71      116.55     31.29 o 
 -11   3   5       70.73       65.41     19.86 o 
 -10   3   5     1860.90     1812.37     60.80 o 
  -9   3   5     2781.96     2612.64     63.41 o 
  -8   3   5     3004.69     2930.75     69.37 o 
  -7   3   5       99.09      122.27     11.12 o 
  -6   3   5        8.37       15.30     13.21 o 
  -5   3   5       40.98       49.03     17.78 o 
  -4   3   5     1868.46     1955.11     71.49 o 
  -3   3   5     3227.38     3178.83    107.47 o 
  -2   3   5     2095.74     2239.80     60.97 o 
  -1   3   5     2776.69     2694.82     72.41 o 
   0   3   5      699.92      637.40     21.17 o 
   1   3   5      342.25      350.78     14.73 o 
   2   3   5       56.67       65.76      8.90 o 
   3   3   5      386.06      368.28     27.11 o 
   4   3   5     4613.04     4771.11    126.99 o 
   5   3   5    13314.92    12537.24    418.59 o 
   6   3   5     1852.99     1805.20     73.59 o 
   7   3   5     1054.91      994.47     89.00 o 
   8   3   5      257.33      302.67     25.94 o 
   9   3   5       30.24       39.32     31.16 o 
  10   3   5      957.38      954.24     54.25 o 
  11   3   5     2901.79     2805.39    118.35 o 
  12   3   5     1018.86      938.30     63.70 o 
  13   3   5      467.06      478.45     52.46 o 
 -13   4   5      833.29      892.96     74.52 o 
 -12   4   5       11.20        8.84     23.55 o 
 -11   4   5      426.27      402.23     30.53 o 
 -10   4   5      185.81      178.52     17.06 o 
  -9   4   5       22.03       27.65     12.47 o 
  -8   4   5      238.62      248.39     24.99 o 
  -7   4   5     2919.56     2617.51     78.07 o 
  -6   4   5      118.74      102.11     20.55 o 
  -5   4   5      110.11      118.14     19.42 o 
  -4   4   5      243.05      211.73     21.34 o 
  -3   4   5     5620.01     5470.99    165.68 o 
  -2   4   5     3176.45     3130.97     84.39 o 
  -1   4   5    20191.82    20590.83    530.44 o 
   0   4   5     5518.20     5751.66    152.32 o 
   1   4   5     7650.22     8313.95    217.80 o 
   2   4   5     1357.94     1538.40     44.99 o 
   3   4   5     7304.54     7543.94    198.37 o 
   4   4   5     1842.67     1749.96     58.35 o 
   5   4   5     1720.69     1671.81     57.09 o 
   6   4   5      463.89      519.33     50.48 o 
   7   4   5      879.75      872.64     45.14 o 
   8   4   5       50.18       53.71     34.47 o 
   9   4   5      612.72      561.72     41.29 o 
  10   4   5       59.55       26.41     27.96 o 
  11   4   5      751.21      687.53     51.52 o 
  12   4   5      485.82      463.48     46.11 o 
 -12   5   5      795.02      726.37     43.26 o 
 -11   5   5       61.23       61.05     23.22 o 
 -10   5   5      447.02      444.93     31.63 o 
  -9   5   5     1526.00     1441.05     44.07 o 
  -8   5   5        7.66       -1.16     12.80 o 
  -7   5   5        9.80       11.09     13.05 o 
  -6   5   5     2530.85     2296.72     61.95 o 
  -5   5   5       23.13       12.06     18.33 o 
  -4   5   5       15.41       14.43     17.05 o 
  -3   5   5     1264.89     1244.20     61.30 o 
  -2   5   5      616.81      647.97     28.74 o 
  -1   5   5     5147.92     5294.73    140.94 o 
   0   5   5      211.18      245.99     14.44 o 
   1   5   5       54.90       81.51     19.15 o 
   2   5   5     2785.16     2808.65     72.00 o 
   3   5   5       51.33      108.46     34.76 o 
   4   5   5      418.72      411.25     23.77 o 
   5   5   5     2567.91     2576.83    100.01 o 
   6   5   5       40.07       64.42     26.45 o 
   7   5   5      655.28      628.10     39.38 o 
   8   5   5     5050.79     4359.77    164.94 o 
   9   5   5       20.21       34.73     25.48 o 
  10   5   5      118.54      110.92     29.03 o 
  11   5   5     1132.72     1084.26     61.12 o 
 -10   6   5      504.92      479.03     35.64 o 
  -9   6   5      201.02      200.30     19.16 o 
  -8   6   5       42.61       51.64     15.20 o 
  -7   6   5      132.58      124.24     17.36 o 
  -6   6   5      932.02      844.78     34.85 o 
  -5   6   5     1571.33     1581.34     77.57 o 
  -4   6   5     2210.54     2082.51     96.55 o 
  -3   6   5      254.45      289.56     30.62 o 
  -2   6   5      444.14      447.79     25.03 o 
  -1   6   5       53.35       85.45     15.53 o 
   0   6   5     4432.49     4422.98    121.04 o 
   1   6   5      888.62      909.53     30.13 o 
   2   6   5     2918.49     3013.40     86.07 o 
   3   6   5       25.29       32.52     14.51 o 
   4   6   5      529.14      501.64     42.73 o 
   5   6   5        3.18       32.23     21.23 o 
   6   6   5      882.03      859.61     46.21 o 
   7   6   5      533.37      532.83     44.64 o 
   8   6   5       30.06       23.05     25.20 o 
   9   6   5      160.60      179.50     32.76 o 
  10   6   5      344.37      302.64     37.40 o 
  -9   7   5       11.43       19.19     25.42 o 
  -8   7   5        6.33      -15.43     15.73 o 
  -7   7   5     1340.53     1199.67     45.83 o 
  -6   7   5      990.68      923.78     38.47 o 
  -5   7   5      171.36      116.55     18.15 o 
  -4   7   5        3.66        5.78     13.12 o 
  -3   7   5       92.18      106.32     25.76 o 
  -2   7   5      156.83      136.85     27.45 o 
  -1   7   5      136.47      134.57     19.78 o 
   0   7   5      532.88      519.19     30.10 o 
   1   7   5       96.02       91.18     18.92 o 
   2   7   5      394.12      431.68     31.89 o 
   3   7   5     1015.94     1100.90     47.01 o 
   4   7   5      332.81      355.09     30.19 o 
   5   7   5       43.07       42.48     22.99 o 
   6   7   5      245.88      230.78     31.43 o 
   7   7   5      412.95      405.43     36.44 o 
   8   7   5      600.83      586.44     44.84 o 
  -6   8   5       31.50       20.33     18.52 o 
  -5   8   5     1076.40      947.57     40.27 o 
  -4   8   5      126.21      130.77     19.57 o 
  -3   8   5      307.78      306.74     23.34 o 
  -2   8   5      551.38      620.39     48.69 o 
  -1   8   5      474.79      551.02     47.76 o 
   0   8   5      214.80      250.87     62.88 o 
   1   8   5     1118.61     1235.33     64.91 o 
   2   8   5      254.26      304.93     41.65 o 
   3   8   5       16.03       -8.21     27.28 o 
   4   8   5      213.65      259.66     29.16 o 
   5   8   5        1.77      -17.77     24.19 o 
   6   8   5      280.44      314.24     37.49 o 
 -14   0   6      546.24      700.63    105.60 o 
 -12   0   6     4643.32     5400.26    350.05 o 
 -10   0   6       20.04       27.15     43.66 o 
  -8   0   6     8614.92     9702.46    259.76 o 
  -6   0   6       40.79       52.08     10.45 o 
  -4   0   6    32223.08    31805.04   1225.03 o 
  -2   0   6     5852.06     5644.28    223.20 o 
   0   0   6     2135.14     2209.07    122.64 o 
   2   0   6    16582.31    13365.59   1047.08 o 
   4   0   6      932.33      868.48     51.08 o 
   6   0   6      414.90      428.65     33.80 o 
   8   0   6     6649.81     7440.69    518.55 o 
  10   0   6      861.53     1013.86     99.57 o 
  12   0   6      394.74      711.05    158.79 o 
 -14   1   6       21.10       69.30     70.81 o 
 -13   1   6     1491.10     1630.83    104.53 o 
 -12   1   6       25.00       62.99     43.04 o 
 -11   1   6      459.85      538.58     41.12 o 
 -10   1   6     3534.99     3905.58    141.22 o 
  -9   1   6     3517.74     3916.81    102.46 o 
  -8   1   6       11.18       22.12     11.34 o 
  -7   1   6     2246.00     2376.09     55.55 o 
  -6   1   6     4361.22     4913.67    140.81 o 
  -5   1   6       52.41       78.83      8.51 o 
  -4   1   6     3444.72     3365.20     97.19 o 
  -3   1   6      693.04      682.63     24.09 o 
  -2   1   6    14237.75    13359.28    536.80 o 
  -1   1   6       61.49       80.23      8.94 o 
   0   1   6       37.95       35.43      7.23 o 
   1   1   6     1443.91     1358.39     45.67 o 
   2   1   6     2020.99     1944.14    113.27 o 
   3   1   6     3114.18     3114.46     97.03 o 
   4   1   6     5316.32     4747.40    144.90 o 
   5   1   6     1440.74     1401.49     50.27 o 
   6   1   6      108.92       96.89     15.48 o 
   7   1   6     3593.19     3760.95    104.64 o 
   8   1   6     1699.02     1660.78     63.63 o 
   9   1   6     1067.29     1072.13     50.22 o 
  10   1   6     1160.66     1205.91     55.82 o 
  11   1   6      265.51      327.78     35.93 o 
  12   1   6     1201.32     1212.90     74.63 o 
  13   1   6      147.98      187.33     84.99 o 
  14   1   6     1271.53     1436.33    129.73 o 
 -14   2   6      268.08      368.16     59.06 o 
 -13   2   6      110.39      121.33     34.29 o 
 -12   2   6     1478.34     1695.54     76.94 o 
 -11   2   6      668.53      711.02     46.42 o 
 -10   2   6      160.79      162.59     15.07 o 
  -9   2   6      724.83      805.10     26.73 o 
  -8   2   6       69.11       73.65     10.64 o 
  -7   2   6     1659.34     1572.99     63.79 o 
  -6   2   6     3153.93     2991.62    106.53 o 
  -5   2   6      256.95      215.22     15.36 o 
  -4   2   6       12.77       40.05      6.32 o 
  -3   2   6     6569.80     6742.47    187.43 o 
  -2   2   6       66.07       70.17      8.21 o 
  -1   2   6     7409.65     7709.60    253.77 o 
   0   2   6     4330.98     4186.75    110.88 o 
   1   2   6     9678.58     9737.72    252.91 o 
   2   2   6     6141.79     5931.22    176.73 o 
   3   2   6      818.09      883.12     39.28 o 
   4   2   6      581.75      504.65     42.92 o 
   5   2   6     2556.85     2613.17     85.21 o 
   6   2   6     1123.15     1200.39     46.89 o 
   7   2   6        0.78       70.39     58.26 o 
   8   2   6     3825.39     3986.92    149.43 o 
   9   2   6      174.34      167.89     24.84 o 
  10   2   6     1033.36     1088.11    100.49 o 
  11   2   6        9.47       -4.49     30.30 o 
  12   2   6      206.62      172.35     41.79 o 
  13   2   6      651.73      620.79     60.12 o 
 -13   3   6      651.67      691.98     51.48 o 
 -12   3   6     1608.73     1550.87     75.10 o 
 -11   3   6      159.92      161.97     22.19 o 
 -10   3   6        7.24        6.55     13.21 o 
  -9   3   6     1273.83     1278.05     36.52 o 
  -8   3   6     6816.18     6494.57    144.53 o 
  -7   3   6     1519.58     1443.52     60.14 o 
  -6   3   6        4.43        7.04     13.58 o 
  -5   3   6      221.19      200.85     33.14 o 
  -4   3   6      622.56      580.62     29.83 o 
  -3   3   6      959.57     1145.03     70.27 o 
  -2   3   6     3653.15     3474.94     92.96 o 
  -1   3   6      485.88      514.59     18.44 o 
   0   3   6     1096.23     1008.03     30.93 o 
   1   3   6     7084.41     7172.28    188.07 o 
   2   3   6      175.67      162.10     12.46 o 
   3   3   6       46.04       40.73     10.03 o 
   4   3   6       21.55       72.58     16.76 o 
   5   3   6     1451.87     1538.09     64.08 o 
   6   3   6    15062.08    15344.16    538.25 o 
   7   3   6     3838.64     3827.41    123.37 o 
   8   3   6       13.13        1.40     19.80 o 
   9   3   6      164.31      166.29     28.70 o 
  10   3   6       42.47       60.21     28.61 o 
  11   3   6       37.65       57.56     34.65 o 
  12   3   6     1691.02     1604.31     83.34 o 
  13   3   6      444.14      398.61     51.49 o 
 -13   4   6        3.25       50.32     39.81 o 
 -12   4   6      518.25      521.10     36.33 o 
 -11   4   6      139.39      134.49     24.14 o 
 -10   4   6        0.24       14.29     13.91 o 
  -9   4   6      134.79      125.54     15.78 o 
  -8   4   6      236.44      239.03     19.15 o 
  -7   4   6        0.68       18.74     18.77 o 
  -6   4   6    11871.41    10915.15    502.41 o 
  -5   4   6        3.56        0.68     15.21 o 
  -4   4   6      184.04      193.24     21.74 o 
  -3   4   6     1090.06     1040.24     37.55 o 
  -2   4   6     4370.85     4477.20    119.26 o 
  -1   4   6      681.04      634.23     23.13 o 
   0   4   6    33718.25    34792.64    893.53 o 
   1   4   6      965.96     1148.61     35.96 o 
   2   4   6      138.78      156.35     10.82 o 
   3   4   6     2525.23     2547.74     81.03 o 
   4   4   6     1433.39     1378.69     48.92 o 
   5   4   6      606.36      608.83     30.39 o 
   6   4   6     5315.74     4981.81    154.06 o 
   7   4   6        9.74       12.38     19.09 o 
   8   4   6     1960.45     1811.35     78.86 o 
   9   4   6       10.48        8.62     25.71 o 
  10   4   6       51.40       41.11     28.33 o 
  11   4   6      315.68      285.28     39.10 o 
  12   4   6       34.00       22.64     35.85 o 
 -12   5   6      327.46      333.71     43.80 o 
 -11   5   6      508.01      542.06     37.24 o 
 -10   5   6        9.28       -4.90     15.41 o 
  -9   5   6      274.97      272.38     20.59 o 
  -8   5   6     2577.12     2329.79     73.53 o 
  -7   5   6      290.42      281.56     21.58 o 
  -6   5   6      595.26      614.50     43.65 o 
  -5   5   6     3269.53     3065.36    167.80 o 
  -4   5   6      220.14      255.97     26.68 o 
  -3   5   6       46.84       58.98     18.41 o 
  -2   5   6     2362.46     2521.92     81.85 o 
  -1   5   6     1486.95     1500.81     45.22 o 
   0   5   6     1747.49     1781.77     52.75 o 
   1   5   6       65.76       73.23     18.50 o 
   2   5   6       15.59       28.71     11.24 o 
   3   5   6      661.81      611.55     28.26 o 
   4   5   6      107.29      125.65     15.80 o 
   5   5   6      540.46      509.36     27.69 o 
   6   5   6     7384.22     6809.23    246.48 o 
   7   5   6      175.86      184.95     27.81 o 
   8   5   6       47.50       57.68     25.22 o 
   9   5   6     1496.26     1359.83     67.00 o 
  10   5   6        0.21       -4.64     27.85 o 
  11   5   6      112.58      118.77     37.04 o 
 -10   6   6      286.88      300.92     23.78 o 
  -9   6   6      669.60      624.67     30.01 o 
  -8   6   6       12.04        0.98     16.68 o 
  -7   6   6       52.26       44.05     16.89 o 
  -6   6   6      826.96      774.20     29.73 o 
  -5   6   6      963.68      835.35     51.01 o 
  -4   6   6     1426.55     1392.16     71.25 o 
  -3   6   6     4609.89     4370.01    182.43 o 
  -2   6   6       60.82      111.83     24.67 o 
  -1   6   6      195.11      220.85     32.16 o 
   0   6   6     2311.15     2300.60     77.90 o 
   1   6   6     1892.41     1955.58     59.19 o 
   2   6   6      301.07      320.51     19.68 o 
   3   6   6      485.44      513.43     24.97 o 
   4   6   6      435.99      394.35     29.36 o 
   5   6   6      228.53      271.22     26.23 o 
   6   6   6      155.40      179.88     25.30 o 
   7   6   6      701.30      648.52     42.52 o 
   8   6   6      407.29      326.02     35.06 o 
   9   6   6       20.48       15.83     39.09 o 
  10   6   6       88.33      123.48     34.50 o 
  -8   7   6       59.88       36.87     18.95 o 
  -7   7   6       47.51       44.67     18.26 o 
  -6   7   6      392.45      347.28     24.35 o 
  -5   7   6     1016.32      930.40     50.64 o 
  -4   7   6      163.12      175.52     29.07 o 
  -3   7   6       29.98       63.88     25.49 o 
  -2   7   6      227.69      263.16     33.47 o 
  -1   7   6       63.00       60.90     24.28 o 
   0   7   6       27.85       27.50     17.75 o 
   1   7   6      273.57      305.72     25.41 o 
   2   7   6      116.41      126.19     26.44 o 
   3   7   6      682.93      741.04     37.96 o 
   4   7   6     1012.36      992.40     46.28 o 
   5   7   6       47.72       16.97     22.92 o 
   6   7   6       20.97       35.91     23.79 o 
   7   7   6       23.76       34.81     28.12 o 
   8   7   6       71.00      103.11     48.84 o 
  -6   8   6       10.30       18.02     18.86 o 
  -5   8   6      110.93       89.77     20.25 o 
  -4   8   6      540.75      496.26     50.80 o 
  -3   8   6       33.23       27.63     29.97 o 
  -2   8   6      199.15      253.91     55.05 o 
  -1   8   6      342.68      416.54     42.75 o 
   0   8   6      194.61      241.17     62.23 o 
   1   8   6       31.25      -16.07     26.52 o 
   2   8   6      808.25      868.02     54.45 o 
   3   8   6       69.34       91.91     30.50 o 
   4   8   6      388.00      423.55     42.65 o 
   5   8   6      444.69      472.37     35.22 o 
 -13   0   7     2105.90     2340.37    187.71 o 
 -11   0   7      129.32      198.06     61.30 o 
  -9   0   7      425.46      475.30     23.52 o 
  -7   0   7    13708.24    14683.18    750.35 o 
  -5   0   7      198.39      283.81     37.17 o 
  -3   0   7     4262.97     3641.94    148.68 o 
  -1   0   7    11353.55    11685.35    622.02 o 
   1   0   7     2331.02     2442.40    101.08 o 
   3   0   7     6141.21     4578.59    468.49 o 
   5   0   7      421.67      366.17     29.98 o 
   7   0   7     2787.72     3186.51    265.43 o 
   9   0   7      795.41      913.86     58.17 o 
  11   0   7     3665.89     4501.10    535.39 o 
  13   0   7     1015.07     1305.90    204.93 o 
 -14   1   7      118.29      158.01     55.19 o 
 -13   1   7       28.20       57.07     56.30 o 
 -12   1   7     1011.56     1174.08     86.51 o 
 -11   1   7      862.93      922.41     53.37 o 
 -10   1   7      997.77     1142.34     63.64 o 
  -9   1   7     1198.46     1416.71     69.09 o 
  -8   1   7     1747.26     1753.17     81.77 o 
  -7   1   7     1600.54     1659.41     54.41 o 
  -6   1   7     3684.88     4212.27    122.61 o 
  -5   1   7      280.21      320.90     16.18 o 
  -4   1   7       41.66       37.76      7.08 o 
  -3   1   7     1765.95     1514.36     47.49 o 
  -2   1   7     1715.82     1789.21     81.89 o 
  -1   1   7     4329.70     4136.88    133.77 o 
   0   1   7      281.10      310.55     14.98 o 
   1   1   7      414.59      384.84     22.85 o 
   2   1   7     3940.48     3684.47    116.54 o 
   3   1   7      803.02      784.11     32.41 o 
   4   1   7     1994.61     1987.34     66.90 o 
   5   1   7     9787.24     9384.98    279.74 o 
   6   1   7      548.74      554.52     30.46 o 
   7   1   7      702.89      706.10     54.90 o 
   8   1   7     2001.10     2168.01     78.46 o 
   9   1   7      141.72      146.27     24.57 o 
  10   1   7      642.12      722.86     45.20 o 
  11   1   7     4081.49     4418.34    147.99 o 
  12   1   7      291.79      392.72     42.31 o 
  13   1   7     2262.28     2470.36    202.41 o 
 -14   2   7      396.03      493.83     68.36 o 
 -13   2   7      959.52     1113.41     88.72 o 
 -12   2   7       20.94       44.85     31.28 o 
 -11   2   7     1961.89     2240.12     93.77 o 
 -10   2   7       28.87       51.70     16.56 o 
  -9   2   7       98.38      117.16     12.72 o 
  -8   2   7      373.75      373.95     21.74 o 
  -7   2   7     1440.74     1343.37     57.53 o 
  -6   2   7     6906.90     6818.44    228.67 o 
  -5   2   7     6469.74     6280.24    246.18 o 
  -4   2   7     7733.18     7054.63    197.20 o 
  -3   2   7        6.54       26.08     11.84 o 
  -2   2   7     5269.51     5214.45    126.53 o 
  -1   2   7       16.84       23.04      6.45 o 
   0   2   7     3204.99     2999.01     81.32 o 
   1   2   7    13558.00    14280.17    398.17 o 
   2   2   7    18732.05    19705.80    509.89 o 
   3   2   7     4695.37     4705.80    170.36 o 
   4   2   7     1005.83     1017.84     70.85 o 
   5   2   7      595.84      649.91     31.20 o 
   6   2   7      561.84      535.82     41.68 o 
   7   2   7     1031.34     1105.56     46.53 o 
   8   2   7       26.80       17.81     20.46 o 
   9   2   7      436.35      474.82     44.98 o 
  10   2   7      140.52      109.66     28.00 o 
  11   2   7     1568.14     1506.16     98.20 o 
  12   2   7       47.35       80.31     38.77 o 
  13   2   7      104.98      129.67     44.49 o 
 -13   3   7      657.89      701.05     54.67 o 
 -12   3   7     1892.76     1986.39     89.25 o 
 -11   3   7     1691.13     1660.42     54.35 o 
 -10   3   7      189.09      193.36     16.89 o 
  -9   3   7      629.00      664.34     25.37 o 
  -8   3   7     1430.75     1427.54     62.87 o 
  -7   3   7     6478.54     6200.65    211.01 o 
  -6   3   7     2223.53     2030.33     78.37 o 
  -5   3   7     1000.92      939.02     42.65 o 
  -4   3   7      201.16      204.58     18.45 o 
  -3   3   7     1195.50     1173.62     52.66 o 
  -2   3   7       18.71       54.83     17.89 o 
  -1   3   7     5806.45     5670.33    149.70 o 
   0   3   7        2.88       15.34      7.41 o 
   1   3   7     6404.37     6523.58    172.21 o 
   2   3   7     5705.86     6006.71    159.94 o 
   3   3   7     4180.74     4259.95    131.36 o 
   4   3   7     1354.19     1345.18     59.20 o 
   5   3   7       62.41       36.83     26.13 o 
   6   3   7       12.10       -2.98     21.02 o 
   7   3   7    10674.92    10447.24    314.82 o 
   8   3   7     7450.81     7646.49    394.36 o 
   9   3   7      572.08      567.30     43.03 o 
  10   3   7      131.56      144.53     34.48 o 
  11   3   7        9.59       40.68     33.31 o 
  12   3   7       20.78       -3.26     37.82 o 
  13   3   7      900.74      902.04     66.40 o 
 -12   4   7      135.06      151.11     34.26 o 
 -11   4   7     1447.91     1354.35     42.60 o 
 -10   4   7       12.27       10.43     13.64 o 
  -9   4   7     1358.92     1304.69     39.21 o 
  -8   4   7     2398.11     2312.92     60.04 o 
  -7   4   7        8.89        4.69     18.60 o 
  -6   4   7        1.31       -2.70     17.27 o 
  -5   4   7    12117.54    11363.39    446.71 o 
  -4   4   7      478.76      382.88     48.51 o 
  -3   4   7     1619.25     1538.78     72.01 o 
  -2   4   7     1124.91     1141.98     35.52 o 
  -1   4   7     3576.45     3790.67    102.70 o 
   0   4   7     2800.82     2809.55     78.23 o 
   1   4   7    15344.98    15395.56    400.81 o 
   2   4   7      187.61      236.82     15.21 o 
   3   4   7       17.89       38.40     12.59 o 
   4   4   7      280.73      288.63     21.06 o 
   5   4   7       10.85       26.89     14.21 o 
   6   4   7      115.93      128.53     20.10 o 
   7   4   7     2544.85     2396.13     97.10 o 
   8   4   7        9.03        3.74     23.00 o 
   9   4   7      270.68      215.42     30.64 o 
  10   4   7        0.65       13.16     32.05 o 
  11   4   7       81.84      102.46     37.58 o 
  12   4   7      248.35      200.84     42.65 o 
 -11   5   7      478.65      499.79     28.12 o 
 -10   5   7      296.27      308.52     21.88 o 
  -9   5   7      151.12      156.51     17.58 o 
  -8   5   7     1318.95     1179.02     44.12 o 
  -7   5   7     2179.26     1930.63    152.22 o 
  -6   5   7      439.39      442.59     63.58 o 
  -5   5   7      927.81      837.44     49.94 o 
  -4   5   7      451.64      422.08     33.39 o 
  -3   5   7      181.74      199.55     25.97 o 
  -2   5   7       64.13       77.52     13.66 o 
  -1   5   7      244.80      239.52     14.99 o 
   0   5   7     1191.61     1177.48     38.10 o 
   1   5   7     1078.93     1112.57     37.08 o 
   2   5   7       22.67       27.78     11.85 o 
   3   5   7     1961.84     1974.18     59.85 o 
   4   5   7      898.69      870.71     36.71 o 
   5   5   7     1684.38     1666.51     60.40 o 
   6   5   7      484.54      502.00     36.09 o 
   7   5   7     1500.27     1430.13     66.36 o 
   8   5   7      272.46      241.91     32.00 o 
   9   5   7      801.08      763.27     50.27 o 
  10   5   7      252.08      276.41     44.92 o 
  11   5   7      117.34      125.95     38.62 o 
 -10   6   7       57.22       63.59     19.29 o 
  -9   6   7        2.63       10.76     15.75 o 
  -8   6   7     1205.83     1053.52     42.54 o 
  -7   6   7       57.85       38.03     15.04 o 
  -6   6   7      484.39      473.61     40.57 o 
  -5   6   7     1242.76     1232.58     66.07 o 
  -4   6   7      482.56      498.49     40.61 o 
  -3   6   7      428.07      429.93     40.30 o 
  -2   6   7     6505.05     6455.47    263.11 o 
  -1   6   7      673.57      710.41     34.25 o 
   0   6   7       81.95       89.39     17.36 o 
   1   6   7     2165.00     2251.14     66.95 o 
   2   6   7     1297.46     1291.82     43.93 o 
   3   6   7      814.11      830.24     33.80 o 
   4   6   7     2224.77     2286.44     80.10 o 
   5   6   7        2.67       14.07     20.97 o 
   6   6   7      323.67      313.46     30.26 o 
   7   6   7      604.86      563.02     39.79 o 
   8   6   7       84.89       92.35     27.58 o 
   9   6   7      199.71      208.61     42.92 o 
  10   6   7       42.40       31.74     32.89 o 
  -8   7   7      358.16      349.69     26.90 o 
  -7   7   7       25.95        4.73     17.06 o 
  -6   7   7       90.16       51.59     18.60 o 
  -5   7   7        7.75        6.78     41.56 o 
  -4   7   7      425.35      457.19     42.55 o 
  -3   7   7      364.31      399.37     38.58 o 
  -2   7   7      178.59      163.89     30.68 o 
  -1   7   7     1007.12     1003.23     61.85 o 
   0   7   7      171.00      225.57     23.12 o 
   1   7   7      112.71      103.43     20.11 o 
   2   7   7      121.44      182.27     28.59 o 
   3   7   7      131.36      184.13     24.08 o 
   4   7   7      850.50      922.51     44.89 o 
   5   7   7      733.53      722.19     40.86 o 
   6   7   7      854.48      816.79     50.32 o 
   7   7   7       43.35       49.69     30.16 o 
   8   7   7        1.87       45.01     31.99 o 
  -5   8   7       19.52       22.45     18.33 o 
  -4   8   7        7.00       31.12     31.03 o 
  -3   8   7      326.44      356.18     44.60 o 
  -2   8   7        9.24       -3.61     29.08 o 
  -1   8   7      284.26      368.12     46.18 o 
   0   8   7      286.04      280.16     69.60 o 
   1   8   7       76.49       35.26     51.68 o 
   2   8   7        0.75      -31.72     26.56 o 
   3   8   7      258.56      262.72     36.69 o 
   4   8   7      364.56      421.66     42.61 o 
   5   8   7       16.13       37.54     26.54 o 
 -14   0   8      203.10      308.80     96.27 o 
 -12   0   8     2186.14     2526.04    200.22 o 
 -10   0   8        2.44       50.84     55.23 o 
  -8   0   8      612.29      658.48    169.61 o 
  -6   0   8     8138.15     8466.11    337.92 o 
  -4   0   8    17686.45    20171.67    783.46 o 
  -2   0   8    20376.28    21190.43   1118.27 o 
   0   0   8    21739.12    18873.57    731.41 o 
   2   0   8      160.50      131.02     13.20 o 
   4   0   8     4661.84     3809.73    154.97 o 
   6   0   8     1711.59     1843.36    147.83 o 
   8   0   8     5553.90     6498.34    436.35 o 
  10   0   8      412.77      579.91     90.64 o 
  12   0   8       73.13      182.87     78.23 o 
 -14   1   8     1188.61     1276.85    158.42 o 
 -13   1   8      364.13      406.68     64.70 o 
 -12   1   8      195.35      188.58     70.35 o 
 -11   1   8      113.33      200.72     79.35 o 
 -10   1   8      625.14      726.26     31.84 o 
  -9   1   8      706.02      767.47     39.27 o 
  -8   1   8     7700.01     8185.08    275.37 o 
  -7   1   8      243.14      218.61     16.47 o 
  -6   1   8       12.04       11.00      9.14 o 
  -5   1   8      898.34      922.11     33.51 o 
  -4   1   8       21.99       52.78     14.69 o 
  -3   1   8       93.42      108.45      9.57 o 
  -2   1   8     7201.22     6810.00    330.57 o 
  -1   1   8     1326.67     1371.28     86.68 o 
   0   1   8     2398.75     2170.39     62.70 o 
   1   1   8      385.88      365.56     33.80 o 
   2   1   8       57.70       34.59      8.69 o 
   3   1   8     6322.38     6297.06    168.29 o 
   4   1   8      440.70      590.88     28.90 o 
   5   1   8     2149.75     2093.23     72.44 o 
   6   1   8    15316.85    15628.58    461.50 o 
   7   1   8      255.14      272.56     25.69 o 
   8   1   8       83.02       93.73     23.98 o 
   9   1   8      726.06      822.98     46.55 o 
  10   1   8       12.19        9.68     27.36 o 
  11   1   8      121.70      150.10     34.49 o 
  12   1   8     4996.15     5473.82    180.99 o 
  13   1   8       71.91      111.33     59.33 o 
 -13   2   8      135.89      222.51     56.85 o 
 -12   2   8     1334.44     1518.36     75.33 o 
 -11   2   8       70.62       75.05     29.49 o 
 -10   2   8      384.15      372.37     23.99 o 
  -9   2   8     1103.84     1210.94     39.76 o 
  -8   2   8      371.11      408.62     31.50 o 
  -7   2   8     1073.38     1042.40     49.47 o 
  -6   2   8     3364.93     3240.76    117.06 o 
  -5   2   8     4172.71     3917.52    141.61 o 
  -4   2   8     4764.16     4182.39    120.80 o 
  -3   2   8     6013.04     5306.94    186.93 o 
  -2   2   8     3701.79     3955.77     97.99 o 
  -1   2   8     6826.50     7006.45    169.02 o 
   0   2   8     7811.75     8172.89    214.15 o 
   1   2   8      554.24      410.00     21.42 o 
   2   2   8     9347.67     9241.83    242.76 o 
   3   2   8     6857.47     6854.02    208.89 o 
   4   2   8      486.41      364.47     25.27 o 
   5   2   8      370.61      364.61     24.79 o 
   6   2   8      722.23      698.57     68.39 o 
   7   2   8       16.96       23.19     19.20 o 
   8   2   8     3829.67     3955.95    304.80 o 
   9   2   8       12.77       12.55     23.41 o 
  10   2   8      389.00      430.66     51.35 o 
  11   2   8      338.61      336.33     45.59 o 
  12   2   8       25.91       54.17     38.36 o 
  13   2   8        4.93       31.26     47.23 o 
 -13   3   8       10.74        8.99     35.50 o 
 -12   3   8       71.82      123.40     39.81 o 
 -11   3   8     2707.73     2838.43     83.33 o 
 -10   3   8     5888.30     5787.96    132.76 o 
  -9   3   8      111.90      120.74     12.65 o 
  -8   3   8      313.01      349.64     29.81 o 
  -7   3   8      257.12      255.59     24.79 o 
  -6   3   8     1229.58     1213.36     54.20 o 
  -5   3   8     1111.25     1076.55     48.20 o 
  -4   3   8      938.71      913.89     42.06 o 
  -3   3   8       31.95       52.33      8.54 o 
  -2   3   8    12300.29    12684.36    426.25 o 
  -1   3   8     1139.08     1270.67     38.81 o 
   0   3   8     2633.12     2655.00     73.76 o 
   1   3   8        2.09       18.30     10.50 o 
   2   3   8     1412.08     1439.58     46.66 o 
   3   3   8     1194.88     1202.30     60.20 o 
   4   3   8     3982.40     3746.38    218.85 o 
   5   3   8     1674.56     1678.25     71.02 o 
   6   3   8      957.79      888.78     64.75 o 
   7   3   8      955.67     1015.44     46.72 o 
   8   3   8     6450.57     6376.21    453.11 o 
   9   3   8     2681.33     2571.80    116.86 o 
  10   3   8      546.37      561.50     47.55 o 
  11   3   8      193.85      185.58     39.24 o 
  12   3   8      361.00      356.83     47.54 o 
 -12   4   8      856.59      915.99     61.89 o 
 -11   4   8      302.29      311.52     22.29 o 
 -10   4   8     1135.79     1027.08     35.78 o 
  -9   4   8      170.71      138.29     18.39 o 
  -8   4   8      845.63      759.96     43.76 o 
  -7   4   8      304.43      247.96     27.08 o 
  -6   4   8       43.63       44.30     17.91 o 
  -5   4   8       89.15       99.86     31.30 o 
  -4   4   8    10116.25     9276.88    367.89 o 
  -3   4   8      330.74      272.37     26.02 o 
  -2   4   8     1411.40     1356.29     41.38 o 
  -1   4   8     1328.65     1365.24     42.11 o 
   0   4   8      562.30      555.58     22.63 o 
   1   4   8       13.28       35.71     11.08 o 
   2   4   8     7775.83     7690.64    204.76 o 
   3   4   8       75.75       84.75     13.32 o 
   4   4   8      587.32      611.09     31.20 o 
   5   4   8      653.65      675.48     33.76 o 
   6   4   8       42.69       27.88     22.38 o 
   7   4   8      685.00      642.00     42.54 o 
   8   4   8      757.56      717.74     47.35 o 
   9   4   8      130.38      111.59     42.91 o 
  10   4   8     1329.20     1207.05     67.27 o 
  11   4   8        9.05       31.46     33.40 o 
  12   4   8      319.42      304.82     44.46 o 
 -11   5   8       45.03       25.48     19.17 o 
 -10   5   8     1712.23     1633.36     51.24 o 
  -9   5   8      138.13      135.41     21.79 o 
  -8   5   8       90.35       90.86     27.79 o 
  -7   5   8     1514.06     1364.85     72.15 o 
  -6   5   8     2331.14     2128.74     98.87 o 
  -5   5   8      276.16      284.22     30.01 o 
  -4   5   8      750.75      728.85     45.37 o 
  -3   5   8      388.29      371.67     33.27 o 
  -2   5   8      163.84      176.93     24.67 o 
  -1   5   8       37.69       48.20     12.74 o 
   0   5   8      130.00      145.95     14.20 o 
   1   5   8     3493.57     3516.95     98.15 o 
   2   5   8      472.18      493.23     28.83 o 
   3   5   8      324.42      379.01     21.77 o 
   4   5   8     3374.37     3267.54    105.49 o 
   5   5   8     2895.42     2757.21     91.77 o 
   6   5   8        2.59       -2.08     20.51 o 
   7   5   8      124.44      153.89     28.44 o 
   8   5   8      608.61      612.89     43.56 o 
   9   5   8      168.62      130.00     32.75 o 
  10   5   8      888.81      789.39     55.80 o 
  11   5   8       50.44       69.38     37.58 o 
 -10   6   8       57.01       63.39     20.47 o 
  -9   6   8       26.60       -4.25     17.95 o 
  -8   6   8       10.18        0.76     17.48 o 
  -7   6   8      894.35      882.48     56.50 o 
  -6   6   8     1225.11     1167.35     66.43 o 
  -5   6   8      701.62      685.14     48.41 o 
  -4   6   8      698.18      711.58     49.52 o 
  -3   6   8      433.42      412.72     37.27 o 
  -2   6   8       19.11       26.35     22.29 o 
  -1   6   8     7551.35     7621.83    308.51 o 
   0   6   8     1796.23     1729.88     62.96 o 
   1   6   8       16.47       25.67     14.49 o 
   2   6   8     1248.97     1263.08     43.90 o 
   3   6   8       29.58       63.65     28.15 o 
   4   6   8       52.26       21.25     19.70 o 
   5   6   8      696.69      650.24     42.13 o 
   6   6   8      292.23      287.74     38.11 o 
   7   6   8      161.13      111.62     30.73 o 
   8   6   8      180.48      156.44     32.50 o 
   9   6   8        4.71        4.90     30.84 o 
  -8   7   8      173.13      165.31     23.46 o 
  -7   7   8      497.13      471.68     29.31 o 
  -6   7   8       13.81       31.52     30.34 o 
  -5   7   8      631.29      578.49     48.82 o 
  -4   7   8       40.29       28.68     59.94 o 
  -3   7   8        5.22      -18.41     24.30 o 
  -2   7   8      368.71      438.26     41.40 o 
  -1   7   8       82.33      127.38     32.23 o 
   0   7   8     1475.84     1526.59     82.80 o 
   1   7   8      743.29      788.56     39.33 o 
   2   7   8      168.24      224.39     25.37 o 
   3   7   8       25.71        4.40     20.63 o 
   4   7   8        0.83       16.49     25.10 o 
   5   7   8      188.57      251.12     29.27 o 
   6   7   8      876.92      908.06     76.66 o 
   7   7   8      365.61      390.46     40.88 o 
  -5   8   8      106.70      112.11     34.97 o 
  -4   8   8      369.65      425.89     51.64 o 
  -3   8   8       12.37      -19.61     29.51 o 
  -2   8   8      195.58      235.30     39.18 o 
  -1   8   8       12.62       68.40     33.55 o 
   0   8   8     1026.82     1103.64     69.69 o 
   1   8   8      111.74      157.48     64.19 o 
   2   8   8       77.51       85.01     29.68 o 
   3   8   8       64.61       79.36     31.86 o 
   4   8   8      731.02      765.70     53.43 o 
 -13   0   9      777.02     1052.49    131.64 o 
 -11   0   9     4335.36     4825.36    325.52 o 
  -9   0   9     1245.91     1454.98    131.64 o 
  -7   0   9      569.50      657.39     48.60 o 
  -5   0   9    11327.41    10340.81    410.05 o 
  -3   0   9     9148.36     9298.93    898.83 o 
  -1   0   9     3344.11     3099.99    282.65 o 
   1   0   9    32504.18    32380.51   1610.37 o 
   3   0   9     5910.97     5738.40    227.20 o 
   5   0   9     2937.16     3109.77    123.92 o 
   7   0   9      925.34     1104.16     61.12 o 
   9   0   9     1953.55     2484.32    306.25 o 
  11   0   9     1999.50     2297.55    218.74 o 
  13   0   9      129.81      182.67     74.26 o 
 -13   1   9     1761.45     2072.59    129.55 o 
 -12   1   9      634.12      749.35     79.77 o 
 -11   1   9      358.86      471.88     96.05 o 
 -10   1   9      113.29      137.49     25.30 o 
  -9   1   9      744.77      840.87     78.11 o 
  -8   1   9     1123.58     1223.24     95.19 o 
  -7   1   9    12027.10    12187.50    341.09 o 
  -6   1   9      656.25      761.28     33.52 o 
  -5   1   9      143.62      199.35     14.47 o 
  -4   1   9      125.60      128.40     15.75 o 
  -3   1   9     1718.60     1452.80     72.30 o 
  -2   1   9      280.42      373.78     28.89 o 
  -1   1   9     4208.65     3970.63    161.87 o 
   0   1   9     1654.45     1657.68     59.83 o 
   1   1   9    10849.56    10015.72    264.81 o 
   2   1   9       57.88       88.83     11.42 o 
   3   1   9     3699.21     3286.88     92.21 o 
   4   1   9     2642.49     2683.41     87.96 o 
   5   1   9      715.70      646.46     33.70 o 
   6   1   9     4628.59     4723.04    149.56 o 
   7   1   9    14186.98    15177.12    450.41 o 
   8   1   9       11.53       -5.56     21.31 o 
   9   1   9      828.77      877.26     48.39 o 
  10   1   9     1236.50     1373.52     63.04 o 
  11   1   9      360.94      393.26     40.78 o 
  12   1   9        2.42        2.10     35.09 o 
  13   1   9     2753.74     3307.50    200.68 o 
 -13   2   9     1142.96     1401.86    107.88 o 
 -12   2   9        0.54      -12.30     21.19 o 
 -11   2   9      864.48     1021.84     42.20 o 
 -10   2   9       15.54        7.15     16.84 o 
  -9   2   9      801.25      803.07     46.08 o 
  -8   2   9     4656.31     4743.27    168.44 o 
  -7   2   9     1348.70     1270.12     57.10 o 
  -6   2   9     4359.90     4073.78    144.86 o 
  -5   2   9     5736.58     5668.92    162.68 o 
  -4   2   9     2674.33     2463.54     75.49 o 
  -3   2   9     1587.85     1493.54     77.05 o 
  -2   2   9    10557.93     9907.40    348.77 o 
  -1   2   9      288.50      313.44     16.68 o 
   0   2   9     5386.63     5250.76    162.57 o 
   1   2   9     1693.94     1552.91     47.41 o 
   2   2   9     1756.62     1639.29     50.21 o 
   3   2   9     3066.12     2759.44    101.36 o 
   4   2   9     3085.35     2846.28     93.37 o 
   5   2   9      136.43      158.54     21.50 o 
   6   2   9      632.11      631.85     39.03 o 
   7   2   9     3991.61     4101.18    227.87 o 
   8   2   9       35.83       23.35     23.90 o 
   9   2   9      270.99      332.07     33.03 o 
  10   2   9      290.05      259.93     38.33 o 
  11   2   9      865.79      895.53     54.62 o 
  12   2   9      701.94      712.11     62.90 o 
 -13   3   9        1.86      -35.18     33.90 o 
 -12   3   9        3.78        8.46     20.27 o 
 -11   3   9       52.97       87.11     32.40 o 
 -10   3   9      438.26      430.99     26.78 o 
  -9   3   9     2125.35     2045.03     93.36 o 
  -8   3   9     1198.22     1204.50     57.57 o 
  -7   3   9     1423.29     1311.14     61.87 o 
  -6   3   9        1.99       -0.57     15.09 o 
  -5   3   9      337.13      304.22     25.08 o 
  -4   3   9      771.73      714.00     36.73 o 
  -3   3   9     1051.19     1089.90     38.85 o 
  -2   3   9       55.92       59.63     10.02 o 
  -1   3   9     6103.80     5933.97    157.54 o 
   0   3   9     1400.30     1387.46     42.79 o 
   1   3   9        1.62        6.87      9.54 o 
   2   3   9      103.81      123.21     19.29 o 
   3   3   9      219.25      235.15     17.04 o 
   4   3   9      607.08      528.95     54.58 o 
   5   3   9     7853.04     7966.94    287.27 o 
   6   3   9     3876.11     3662.87    178.56 o 
   7   3   9      518.21      513.01     35.61 o 
   8   3   9      225.52      216.40     29.11 o 
   9   3   9       11.87        6.08     25.48 o 
  10   3   9      160.57      238.31     63.48 o 
  11   3   9     1625.74     1563.19     85.05 o 
  12   3   9       19.88       57.54     41.79 o 
 -12   4   9       32.34       48.59     24.21 o 
 -11   4   9      514.96      522.04     36.28 o 
 -10   4   9      315.60      316.79     22.14 o 
  -9   4   9     1416.70     1249.41     62.59 o 
  -8   4   9       83.48       91.05     23.42 o 
  -7   4   9     1738.05     1572.20     68.61 o 
  -6   4   9      345.18      300.07     28.20 o 
  -5   4   9      244.46      285.33     28.40 o 
  -4   4   9      666.53      713.07     44.36 o 
  -3   4   9     6755.65     6476.51    260.88 o 
  -2   4   9     1019.27     1001.28     33.11 o 
  -1   4   9     3009.22     2910.30     81.59 o 
   0   4   9       31.98       54.21     13.59 o 
   1   4   9       94.98      126.71     13.95 o 
   2   4   9       82.99       72.18     17.02 o 
   3   4   9     2988.22     2892.87     84.16 o 
   4   4   9      434.49      442.08     24.98 o 
   5   4   9      513.95      498.98     31.05 o 
   6   4   9      836.34      819.77     76.35 o 
   7   4   9      675.53      562.96     89.47 o 
   8   4   9       47.88       33.04     27.47 o 
   9   4   9      225.06      156.03     35.93 o 
  10   4   9        1.04      -27.93     31.98 o 
  11   4   9      863.71      747.38     58.50 o 
 -11   5   9       38.10       38.30     20.62 o 
 -10   5   9      125.87      123.70     20.57 o 
  -9   5   9     1842.12     1744.06     74.87 o 
  -8   5   9      581.72      556.97     45.22 o 
  -7   5   9     1016.61      865.77     78.88 o 
  -6   5   9      736.81      666.03     45.43 o 
  -5   5   9      122.48      137.55     26.05 o 
  -4   5   9      323.41      299.20     68.34 o 
  -3   5   9     1007.67      992.67     56.12 o 
  -2   5   9       46.81       64.45     20.65 o 
  -1   5   9     1504.52     1531.26     55.51 o 
   0   5   9       56.58       49.60     12.66 o 
   1   5   9        4.21       -0.40     12.57 o 
   2   5   9     1765.31     1839.57     57.77 o 
   3   5   9      321.23      352.87     22.14 o 
   4   5   9       70.46       91.51     17.53 o 
   5   5   9     1374.02     1336.75     53.86 o 
   6   5   9      572.63      593.73     40.15 o 
   7   5   9      287.12      306.19     34.07 o 
   8   5   9      810.00      760.52     50.75 o 
   9   5   9        4.05       -6.29     32.26 o 
  10   5   9      225.04      240.19     40.65 o 
  -9   6   9       73.29       50.71     21.35 o 
  -8   6   9        9.23       -6.15     15.44 o 
  -7   6   9      229.16      212.53     34.63 o 
  -6   6   9     1145.65     1130.50     87.00 o 
  -5   6   9     1534.45     1503.69     77.91 o 
  -4   6   9     1834.23     1876.99     92.75 o 
  -3   6   9        1.23       40.76     25.31 o 
  -2   6   9      436.60      512.22     41.65 o 
  -1   6   9        0.15       -0.11     23.01 o 
   0   6   9     6645.71     6954.69    215.07 o 
   1   6   9     2166.29     2337.61     81.10 o 
   2   6   9      281.94      330.56     22.92 o 
   3   6   9       24.60       25.66     16.43 o 
   4   6   9       15.84       22.25     17.33 o 
   5   6   9        0.43      -11.63     20.92 o 
   6   6   9      988.02      928.35     51.68 o 
   7   6   9      347.17      322.98     36.07 o 
   8   6   9       66.69      118.18     34.44 o 
   9   6   9      199.01      172.56     35.35 o 
  -7   7   9      215.95      233.93     38.87 o 
  -6   7   9     1939.88     1793.35    151.61 o 
  -5   7   9        5.79       19.25     29.99 o 
  -4   7   9      132.95      172.02     31.87 o 
  -3   7   9       74.75       85.13     27.44 o 
  -2   7   9      251.57      227.76     36.00 o 
  -1   7   9      156.08      197.44     32.69 o 
   0   7   9      136.05      139.35     31.68 o 
   1   7   9      757.13      790.10     39.73 o 
   2   7   9      134.93      156.16     23.68 o 
   3   7   9      636.14      702.90     47.67 o 
   4   7   9       34.65       45.45     23.40 o 
   5   7   9       30.63       49.83     25.55 o 
   6   7   9      455.39      486.73     37.06 o 
   7   7   9     1013.16      984.08     85.58 o 
  -4   8   9       33.21       34.41     33.11 o 
  -3   8   9      494.75      592.46     52.44 o 
  -2   8   9       35.77       39.61     31.13 o 
  -1   8   9       38.72       57.34     30.95 o 
   0   8   9      650.53      687.33     57.77 o 
   1   8   9     1069.63     1082.35    114.85 o 
   2   8   9        3.28        8.77     52.52 o 
   3   8   9        5.80       41.04     32.84 o 
 -12   0  10      339.97      648.76    112.23 o 
 -10   0  10     2529.24     3244.89    241.27 o 
  -8   0  10      775.13      770.47     83.87 o 
  -6   0  10       38.99       38.71     15.47 o 
  -4   0  10    16356.57    14280.29    733.27 o 
  -2   0  10      502.90      407.47     95.35 o 
   0   0  10      357.72      426.26     30.87 o 
   2   0  10    51089.02    51398.25   1977.96 o 
   4   0  10      399.40      480.82     29.28 o 
   6   0  10       19.76        9.10     35.78 o 
   8   0  10     2226.13     2509.36    169.38 o 
  10   0  10     2848.91     3291.81    328.64 o 
  12   0  10       18.29       29.67     58.40 o 
 -13   1  10      317.19      535.80    113.82 o 
 -12   1  10     1145.02     1443.95    108.74 o 
 -11   1  10      654.41      888.89     86.55 o 
 -10   1  10     2301.83     2798.22     80.47 o 
  -9   1  10       55.22       61.43     22.77 o 
  -8   1  10      308.86      349.43     33.66 o 
  -7   1  10      934.31      883.73     45.37 o 
  -6   1  10     3497.20     3731.51    112.43 o 
  -5   1  10      355.84      325.03     18.71 o 
  -4   1  10     1090.34     1155.00     41.25 o 
  -3   1  10       12.58        2.19      8.79 o 
  -2   1  10     7866.53     7580.28    244.46 o 
  -1   1  10       72.75       64.41     11.20 o 
   0   1  10     2842.27     2698.29     81.57 o 
   1   1  10     3341.73     2945.99     86.19 o 
   2   1  10     5686.01     5044.66    140.88 o 
   3   1  10     2183.55     2075.97     62.15 o 
   4   1  10     5869.75     5461.98    191.99 o 
   5   1  10      652.04      641.21     33.44 o 
   6   1  10     2834.95     2997.17    100.06 o 
   7   1  10     4236.05     4479.54    144.51 o 
   8   1  10    13341.09    14149.06    423.43 o 
   9   1  10      834.58      880.49     48.58 o 
  10   1  10      888.04      975.41     65.21 o 
  11   1  10      281.47      340.60     41.17 o 
  12   1  10     1296.11     1406.92     69.76 o 
 -13   2  10       56.87       81.11     58.73 o 
 -12   2  10     1782.44     2000.12    127.78 o 
 -11   2  10      361.43      432.97     29.63 o 
 -10   2  10      385.22      400.57     27.96 o 
  -9   2  10      130.27      155.24     38.35 o 
  -8   2  10       82.50       98.24     33.42 o 
  -7   2  10     4031.97     3815.54    139.32 o 
  -6   2  10     1940.93     1828.56     74.98 o 
  -5   2  10     8551.93     7896.09    293.20 o 
  -4   2  10      826.26      611.58     26.02 o 
  -3   2  10     1844.32     1673.97     71.40 o 
  -2   2  10     2108.43     2104.73     74.01 o 
  -1   2  10     8927.47     8706.73    209.03 o 
   0   2  10      103.77      102.55     11.13 o 
   1   2  10     4322.49     4017.32    111.04 o 
   2   2  10     5462.25     5088.03    156.94 o 
   3   2  10      124.75      109.26     16.62 o 
   4   2  10      293.76      255.64     18.50 o 
   5   2  10       29.56        2.26     37.38 o 
   6   2  10      115.72       98.93     22.47 o 
   7   2  10      244.98      246.84     30.60 o 
   8   2  10     1281.17     1426.97     92.03 o 
   9   2  10        6.11      -10.98     25.80 o 
  10   2  10      578.68      674.88     46.70 o 
  11   2  10       99.28      134.65     35.68 o 
  12   2  10       25.72      112.15     96.33 o 
 -12   3  10       88.05       87.08     24.95 o 
 -11   3  10      526.90      569.32     33.88 o 
 -10   3  10       13.58      -10.05     15.75 o 
  -9   3  10       37.86       43.04     23.31 o 
  -8   3  10     5171.46     4773.54    171.88 o 
  -7   3  10     1351.39     1217.34     57.90 o 
  -6   3  10      372.99      341.50     29.44 o 
  -5   3  10      106.43      103.60     18.77 o 
  -4   3  10       48.75       43.72     16.53 o 
  -3   3  10       13.21       38.10     26.50 o 
  -2   3  10      256.42      241.74     23.66 o 
  -1   3  10       36.29       50.43     16.44 o 
   0   3  10     4981.26     4843.01    130.93 o 
   1   3  10     3211.54     3124.62     87.97 o 
   2   3  10      102.44      118.36     14.79 o 
   3   3  10      129.79      106.30     14.87 o 
   4   3  10       72.53       92.49     16.01 o 
   5   3  10     1076.51      992.74     89.61 o 
   6   3  10     3965.49     4010.68    131.58 o 
   7   3  10       14.35       -5.99     22.81 o 
   8   3  10      360.29      363.30     34.54 o 
   9   3  10       80.15       85.71     28.90 o 
  10   3  10       15.13       28.01     37.09 o 
  11   3  10      191.75      193.25     43.70 o 
  12   3  10     2735.79     2528.35    244.39 o 
 -12   4  10      742.54      814.63     43.48 o 
 -11   4  10       44.04       43.68     20.78 o 
 -10   4  10      365.09      357.78     22.91 o 
  -9   4  10       92.29      122.56     27.63 o 
  -8   4  10      891.05      742.93     44.89 o 
  -7   4  10      462.00      395.65     33.52 o 
  -6   4  10     7347.96     6443.63    262.86 o 
  -5   4  10      124.23      142.89     22.03 o 
  -4   4  10       73.35       83.05     29.06 o 
  -3   4  10      449.95      449.38     35.69 o 
  -2   4  10     9245.51     9445.57    375.41 o 
  -1   4  10      448.38      452.05     21.96 o 
   0   4  10     2743.85     2659.27     76.41 o 
   1   4  10       54.82       66.43     13.51 o 
   2   4  10       29.23       47.98     14.20 o 
   3   4  10       46.87       45.17     14.47 o 
   4   4  10     1944.83     1895.62     61.32 o 
   5   4  10       18.60        6.79     19.51 o 
   6   4  10      226.53      179.68     40.50 o 
   7   4  10       26.76       -5.68     40.96 o 
   8   4  10      685.42      621.51     44.86 o 
   9   4  10       24.65       -6.43     33.05 o 
  10   4  10      155.52      157.26     40.73 o 
  11   4  10       27.36      104.15     40.73 o 
 -11   5  10     1672.63     1499.54     50.71 o 
 -10   5  10        7.12        9.55     29.10 o 
  -9   5  10        4.15        1.55     28.40 o 
  -8   5  10     2088.01     1843.62     93.18 o 
  -7   5  10        0.60        1.88     23.13 o 
  -6   5  10       17.91       20.64     22.35 o 
  -5   5  10      851.28      867.73     54.96 o 
  -4   5  10        0.20       -5.88     19.57 o 
  -3   5  10      120.01      106.93     23.73 o 
  -2   5  10     2511.80     2603.15    116.60 o 
  -1   5  10       42.04       62.04     22.03 o 
   0   5  10     2555.27     2708.43     79.07 o 
   1   5  10       23.89       19.54     14.41 o 
   2   5  10      283.94      310.39     21.70 o 
   3   5  10     1898.10     1966.95     62.70 o 
   4   5  10       37.97       68.98     18.64 o 
   5   5  10      661.40      692.99     34.83 o 
   6   5  10     2242.97     2336.33     99.12 o 
   7   5  10       86.48       71.43     31.13 o 
   8   5  10       67.41       74.15     32.02 o 
   9   5  10      984.98      980.05     76.95 o 
  10   5  10      228.58      234.65     41.48 o 
  -9   6  10      735.90      699.70     39.04 o 
  -8   6  10      570.70      476.27     46.05 o 
  -7   6  10      313.00      263.72     37.39 o 
  -6   6  10      261.82      266.75     35.42 o 
  -5   6  10      887.14      878.39     57.02 o 
  -4   6  10       10.18       47.18     27.43 o 
  -3   6  10      400.76      412.74     38.37 o 
  -2   6  10       66.06       79.08     25.80 o 
  -1   6  10      402.68      424.23     40.08 o 
   0   6  10      144.49      169.69     31.02 o 
   1   6  10     2248.00     2340.07     82.73 o 
   2   6  10      531.49      595.88     31.40 o 
   3   6  10      878.97      912.88     38.64 o 
   4   6  10      327.08      385.31     27.18 o 
   5   6  10      466.28      497.07     34.71 o 
   6   6  10       27.55       38.95     23.67 o 
   7   6  10      159.29      198.91     65.87 o 
   8   6  10      254.20      226.73     45.34 o 
  -7   7  10       19.71      -11.77     29.92 o 
  -6   7  10      302.61      234.55     37.25 o 
  -5   7  10      743.64      722.80     54.96 o 
  -4   7  10        4.00       -0.16     28.32 o 
  -3   7  10        5.43      -21.57     28.51 o 
  -2   7  10      261.21      328.80     38.36 o 
  -1   7  10      284.67      266.24     57.70 o 
   0   7  10       10.38       23.31     28.92 o 
   1   7  10      283.61      320.55     41.88 o 
   2   7  10      350.27      394.00     31.89 o 
   3   7  10      188.62      258.46     34.69 o 
   4   7  10     1118.05     1148.42     70.04 o 
   5   7  10       11.06       22.68     26.10 o 
   6   7  10      136.99      148.34     31.33 o 
  -3   8  10        2.22       -5.50     30.01 o 
  -2   8  10      591.12      592.77     59.66 o 
  -1   8  10      885.69      951.01     69.17 o 
   0   8  10       34.81      121.32     39.11 o 
   1   8  10      592.22      599.22     91.71 o 
   2   8  10      595.76      648.67     94.79 o 
 -13   0  11      299.40      468.06    109.06 o 
 -11   0  11      592.41      944.08    122.50 o 
  -9   0  11      197.58      200.11     71.28 o 
  -7   0  11     4335.39     4709.81    363.63 o 
  -5   0  11      206.07      314.25     28.27 o 
  -3   0  11    16543.17    14593.29   1794.16 o 
  -1   0  11     5836.08     5938.46    307.42 o 
   1   0  11     2005.50     2329.93    288.10 o 
   3   0  11    10324.31     9482.51    372.08 o 
   5   0  11      151.50      151.13     35.08 o 
   7   0  11     5135.42     5150.31    297.62 o 
   9   0  11      186.41      153.65     55.23 o 
  11   0  11      981.91     1106.51    113.08 o 
 -13   1  11      169.94      219.25     68.56 o 
 -12   1  11      667.52      895.73     95.14 o 
 -11   1  11      466.70      625.35     80.47 o 
 -10   1  11      793.86      870.83     75.42 o 
  -9   1  11     1625.54     1872.95     85.48 o 
  -8   1  11      359.84      355.09     38.48 o 
  -7   1  11     3703.76     3616.85    134.16 o 
  -6   1  11      377.40      351.31     21.78 o 
  -5   1  11     1693.01     1674.90     56.77 o 
  -4   1  11       28.52       36.47     13.48 o 
  -3   1  11      669.12      657.65     36.07 o 
  -2   1  11      357.40      315.46     23.54 o 
  -1   1  11    14547.37    14547.01    402.42 o 
   0   1  11       75.20       58.19     12.24 o 
   1   1  11      204.05      202.52     20.77 o 
   2   1  11       39.49       -1.62      9.83 o 
   3   1  11     2003.27     1924.19     58.84 o 
   4   1  11     2774.81     2785.81    111.89 o 
   5   1  11     8081.78     7971.80    214.95 o 
   6   1  11     1159.25     1274.34     53.27 o 
   7   1  11     6631.84     7238.64    224.48 o 
   8   1  11     1605.84     1830.87     72.76 o 
   9   1  11      529.04      660.85     43.63 o 
  10   1  11      714.36      787.52     62.62 o 
  11   1  11     1481.89     1698.73     78.20 o 
  12   1  11       26.51       51.11     39.26 o 
 -13   2  11      458.65      574.18     80.18 o 
 -12   2  11      196.08      252.84     68.64 o 
 -11   2  11     2464.56     2889.03     87.53 o 
 -10   2  11     1180.26     1193.92    105.43 o 
  -9   2  11       14.66       -5.15     21.89 o 
  -8   2  11      474.85      464.20     35.02 o 
  -7   2  11        2.64       -9.56     18.09 o 
  -6   2  11     2716.03     2348.70     92.31 o 
  -5   2  11     2003.24     1842.39    115.55 o 
  -4   2  11    11908.55    11872.78    375.08 o 
  -3   2  11      406.17      326.51     39.21 o 
  -2   2  11     3192.89     3241.72    109.71 o 
  -1   2  11       13.84       26.41     11.76 o 
   0   2  11     5394.50     5264.28    212.05 o 
   1   2  11     3909.20     3539.79     99.94 o 
   2   2  11      769.32      677.90     27.93 o 
   3   2  11     2539.84     2256.09     67.57 o 
   4   2  11      775.54      806.44     32.43 o 
   5   2  11     2165.62     2109.06     65.95 o 
   6   2  11     1449.00     1470.68     75.22 o 
   7   2  11      349.02      357.49     31.39 o 
   8   2  11      156.05      195.65     28.20 o 
   9   2  11     1528.88     1661.92    137.40 o 
  10   2  11      436.85      535.95     45.42 o 
  11   2  11     1072.17     1139.35     68.54 o 
  12   2  11      430.79      517.48     63.39 o 
 -12   3  11      440.36      524.06     34.96 o 
 -11   3  11      209.45      276.55     28.34 o 
 -10   3  11     1540.78     1457.62     72.83 o 
  -9   3  11       32.40       47.31     24.25 o 
  -8   3  11      590.06      540.34     38.58 o 
  -7   3  11     6471.41     5940.55    245.23 o 
  -6   3  11     1283.34     1140.51     84.47 o 
  -5   3  11      300.10      303.72     33.17 o 
  -4   3  11       11.61       11.51     16.81 o 
  -3   3  11      716.01      732.49     34.02 o 
  -2   3  11       24.90       39.08     11.16 o 
  -1   3  11     1229.64     1233.44     61.52 o 
   0   3  11        3.93       17.39     11.17 o 
   1   3  11     5217.27     5289.67    143.72 o 
   2   3  11     1371.56     1370.90     45.57 o 
   3   3  11     2347.50     2224.50     71.83 o 
   4   3  11      196.99      185.83     19.57 o 
   5   3  11       76.08       64.47     17.30 o 
   6   3  11     1816.53     1879.37     72.91 o 
   7   3  11     3503.59     3762.36    254.62 o 
   8   3  11      520.82      594.55     61.66 o 
   9   3  11      534.10      469.61     59.88 o 
  10   3  11      189.47      214.88     43.50 o 
  11   3  11      468.02      422.89     51.08 o 
 -11   4  11     1421.16     1518.28     57.61 o 
 -10   4  11      221.67      201.37     33.27 o 
  -9   4  11     1136.54      912.10     55.16 o 
  -8   4  11      347.39      362.83     34.36 o 
  -7   4  11      207.09      211.85     44.83 o 
  -6   4  11       13.92       -6.93     19.07 o 
  -5   4  11     8681.08     8341.77    336.02 o 
  -4   4  11       71.97       91.97     21.00 o 
  -3   4  11      159.53      159.20     25.45 o 
  -2   4  11      280.89      277.93     39.74 o 
  -1   4  11     3731.91     3896.64    107.13 o 
   0   4  11     1069.43     1121.28     39.70 o 
   1   4  11     4873.13     5075.12    139.58 o 
   2   4  11       11.67       31.39     13.81 o 
   3   4  11       41.16       40.69     15.96 o 
   4   4  11       37.09       25.95     16.74 o 
   5   4  11      527.00      509.52     46.71 o 
   6   4  11      407.95      387.38     58.49 o 
   7   4  11      146.43       90.94     56.76 o 
   8   4  11      309.27      282.97     45.15 o 
   9   4  11      463.84      396.64     45.51 o 
  10   4  11      186.88      174.49     39.68 o 
 -10   5  11     1081.63     1006.34     49.11 o 
  -9   5  11       24.35       -3.42     26.40 o 
  -8   5  11       21.02        6.95     27.71 o 
  -7   5  11      768.71      723.72     51.51 o 
  -6   5  11      281.44      258.95     34.51 o 
  -5   5  11      242.44      218.64     31.08 o 
  -4   5  11      555.82      534.56     41.85 o 
  -3   5  11      225.15      256.78     32.93 o 
  -2   5  11      120.90      116.07     26.54 o 
  -1   5  11     2011.00     1959.31     94.78 o 
   0   5  11     1316.03     1457.84     56.84 o 
   1   5  11     1265.93     1322.42     46.47 o 
   2   5  11      407.22      447.01     28.21 o 
   3   5  11     1072.08     1074.77     42.08 o 
   4   5  11      760.68      832.24     37.48 o 
   5   5  11       30.92       18.33     18.78 o 
   6   5  11      367.96      406.17     32.84 o 
   7   5  11     1541.74     1540.08     76.26 o 
   8   5  11       18.35       77.54     32.56 o 
   9   5  11       31.74      103.55     39.37 o 
  -9   6  11       87.60      127.11     37.58 o 
  -8   6  11      487.45      495.04     47.36 o 
  -7   6  11       78.06       34.09     28.51 o 
  -6   6  11      160.47      125.80     32.20 o 
  -5   6  11       28.77       33.80     26.95 o 
  -4   6  11     2228.19     2204.95    107.05 o 
  -3   6  11       10.85       18.66     27.42 o 
  -2   6  11      890.49      956.12     59.48 o 
  -1   6  11       88.41       95.82     28.94 o 
   0   6  11      317.25      338.46     37.90 o 
   1   6  11      240.20      296.48     27.38 o 
   2   6  11      550.18      590.50     31.86 o 
   3   6  11      101.83      157.21     22.43 o 
   4   6  11      761.54      777.20     38.07 o 
   5   6  11      370.05      386.94     33.22 o 
   6   6  11      478.06      479.01     37.07 o 
   7   6  11      164.22      165.81     30.89 o 
   8   6  11      108.88      151.81     37.99 o 
  -6   7  11      142.18      147.86     36.37 o 
  -5   7  11       28.89       40.88     29.95 o 
  -4   7  11      635.42      651.35     52.48 o 
  -3   7  11        9.43        2.34     61.11 o 
  -2   7  11        9.80       -8.97     30.50 o 
  -1   7  11      443.09      479.15     49.44 o 
   0   7  11      478.24      554.61     50.91 o 
   1   7  11        6.89       21.35     30.38 o 
   2   7  11       16.58       -7.39     21.73 o 
   3   7  11      110.48      137.75     33.38 o 
   4   7  11      326.18      440.29     35.70 o 
   5   7  11      987.92     1010.23     68.71 o 
   6   7  11       36.82       81.51     30.81 o 
  -1   8  11      215.11      252.34     42.97 o 
   0   8  11     1385.90     1488.75     90.82 o 
 -12   0  12     1632.04     2234.01    200.68 o 
 -10   0  12      175.85      242.00     89.75 o 
  -8   0  12     3840.84     4343.11    286.56 o 
  -6   0  12    12517.65    11936.86    475.78 o 
  -4   0  12       26.38        5.98     40.16 o 
  -2   0  12    15310.26    16392.11    643.38 o 
   0   0  12     5013.20     5184.82    757.11 o 
   2   0  12     1443.02     1507.99     69.97 o 
   4   0  12     5571.13     5145.37    290.34 o 
   6   0  12     1249.38     1250.75     94.23 o 
   8   0  12      903.06      945.57     91.99 o 
  10   0  12       36.21       20.34     48.89 o 
  12   0  12     1579.20     1754.18    151.33 o 
 -13   1  12      173.24      242.51     79.39 o 
 -12   1  12       87.97      118.74     68.22 o 
 -11   1  12      646.59      842.93     90.61 o 
 -10   1  12       41.37       19.10     50.22 o 
  -9   1  12     1051.20     1115.66     59.20 o 
  -8   1  12     4729.12     4884.35    187.96 o 
  -7   1  12      169.80      187.88     24.80 o 
  -6   1  12     1009.84      953.04     52.81 o 
  -5   1  12      219.33      207.14     17.47 o 
  -4   1  12       47.28       53.64     14.52 o 
  -3   1  12      204.04      188.43     30.45 o 
  -2   1  12     1711.34     1553.49     54.12 o 
  -1   1  12      528.55      501.18     27.01 o 
   0   1  12     9062.09     8828.50    283.49 o 
   1   1  12      926.97      922.80     44.70 o 
   2   1  12      452.55      478.08     27.54 o 
   3   1  12     1754.44     1635.76     51.94 o 
   4   1  12       81.09       59.64     13.32 o 
   5   1  12      466.14      539.02     32.80 o 
   6   1  12    12644.18    13141.05    391.24 o 
   7   1  12     4307.95     4552.81    147.13 o 
   8   1  12      560.64      735.60     45.35 o 
   9   1  12      341.30      420.34     37.76 o 
  10   1  12      287.44      308.83     39.43 o 
  11   1  12      155.80      234.91     47.52 o 
  12   1  12     1741.82     2024.72     90.17 o 
 -12   2  12      289.42      382.11     74.47 o 
 -11   2  12      129.80      158.83     26.84 o 
 -10   2  12     2039.68     2046.92     91.90 o 
  -9   2  12     2182.84     2125.36     92.11 o 
  -8   2  12      349.54      298.91     31.15 o 
  -7   2  12      690.72      677.00     43.00 o 
  -6   2  12     1218.70     1172.99     56.67 o 
  -5   2  12     2112.99     1923.79     90.78 o 
  -4   2  12     2420.54     2233.56     78.90 o 
  -3   2  12     7819.89     7804.58    250.62 o 
  -2   2  12     1937.42     1916.20     63.85 o 
  -1   2  12     1302.86     1274.96     46.31 o 
   0   2  12      234.05      262.22     18.15 o 
   1   2  12     5705.27     5281.69    145.36 o 
   2   2  12     5149.35     4752.55    135.02 o 
   3   2  12       32.36       13.88     13.70 o 
   4   2  12     1208.53     1135.93     41.28 o 
   5   2  12      167.60      172.25     19.15 o 
   6   2  12        5.99        1.63     17.88 o 
   7   2  12       20.25       -3.52     22.72 o 
   8   2  12      866.09      956.92     63.92 o 
   9   2  12      384.07      460.45     40.49 o 
  10   2  12     1160.58     1242.76     65.34 o 
  11   2  12       16.85       31.98     42.74 o 
 -12   3  12     1178.59     1369.04     58.41 o 
 -11   3  12      276.44      332.27     32.27 o 
 -10   3  12      152.08      182.97     32.74 o 
  -9   3  12      943.56      843.31     78.06 o 
  -8   3  12      105.14       75.03     23.06 o 
  -7   3  12      278.31      319.20     38.49 o 
  -6   3  12     2664.14     2471.11    113.78 o 
  -5   3  12      227.19      226.67     26.70 o 
  -4   3  12      174.47      197.97     24.38 o 
  -3   3  12       23.65       34.72     17.99 o 
  -2   3  12     3829.45     4339.03    232.14 o 
  -1   3  12       23.82       28.02     12.93 o 
   0   3  12      111.87      138.98     15.62 o 
   1   3  12      181.18      201.43     17.66 o 
   2   3  12     2840.55     2679.24     79.62 o 
   3   3  12     2508.99     2314.17    105.90 o 
   4   3  12     2689.30     2529.97     86.70 o 
   5   3  12      715.00      711.74     33.57 o 
   6   3  12      143.85      164.93     22.38 o 
   7   3  12      169.16      215.86     31.27 o 
   8   3  12     1963.12     2060.35    210.48 o 
   9   3  12      771.29      863.33     68.59 o 
  10   3  12      706.84      734.89     86.72 o 
  11   3  12      165.40      170.46     47.75 o 
 -11   4  12        3.93       -5.08     24.22 o 
 -10   4  12      732.97      677.63     49.30 o 
  -9   4  12      181.25      138.70     52.16 o 
  -8   4  12     1476.66     1231.76     63.45 o 
  -7   4  12      182.82      177.56     34.45 o 
  -6   4  12      186.54      148.60     37.03 o 
  -5   4  12      247.19      236.29     29.38 o 
  -4   4  12     4598.90     4776.25    211.03 o 
  -3   4  12      188.36      192.01     28.25 o 
  -2   4  12     2414.57     2642.07    119.32 o 
  -1   4  12      157.28      171.78     20.79 o 
   0   4  12     2659.40     2784.22     81.08 o 
   1   4  12       74.63       76.63     16.52 o 
   2   4  12     4207.05     4216.60    119.51 o 
   3   4  12       50.40       54.98     17.13 o 
   4   4  12      121.73       97.41     18.70 o 
   5   4  12      225.17      189.76     27.56 o 
   6   4  12      214.45      182.31     50.26 o 
   7   4  12       99.67       56.17     40.02 o 
   8   4  12      492.90      478.40     41.32 o 
   9   4  12       10.66       65.22     38.82 o 
  10   4  12      688.92      618.16     87.79 o 
 -10   5  12      436.62      445.80     47.06 o 
  -9   5  12      354.00      333.58     41.23 o 
  -8   5  12        0.63        5.45     28.66 o 
  -7   5  12      123.40      130.71     30.34 o 
  -6   5  12     2061.29     1838.11     91.64 o 
  -5   5  12      874.14      819.26     56.08 o 
  -4   5  12        9.85       11.41     24.14 o 
  -3   5  12       65.39       48.97     26.06 o 
  -2   5  12     1417.65     1502.97     78.46 o 
  -1   5  12       61.40       78.06     26.88 o 
   0   5  12      231.35      256.66     34.20 o 
   1   5  12     1934.41     2005.72     64.43 o 
   2   5  12      628.31      633.77     35.14 o 
   3   5  12       99.48      119.79     19.97 o 
   4   5  12     1140.88     1190.39     47.32 o 
   5   5  12      791.84      868.05     45.56 o 
   6   5  12       48.40       62.04     24.37 o 
   7   5  12      349.97      335.96     33.36 o 
   8   5  12     1108.34     1070.82     97.40 o 
   9   5  12       41.00       22.49     37.25 o 
  -8   6  12      190.67      220.01     38.86 o 
  -7   6  12     2177.80     1890.20     97.31 o 
  -6   6  12      100.00      139.71     34.42 o 
  -5   6  12      112.37      124.15     30.67 o 
  -4   6  12      362.74      401.16     42.28 o 
  -3   6  12      810.25      846.64     59.97 o 
  -2   6  12        4.83       26.18     26.32 o 
  -1   6  12     1084.42     1310.88     76.33 o 
   0   6  12      192.37      208.18     36.22 o 
   1   6  12       47.11       93.48     30.60 o 
   2   6  12      274.66      309.04     29.91 o 
   3   6  12      431.76      410.46     29.38 o 
   4   6  12      298.55      321.42     28.91 o 
   5   6  12      416.55      434.02     32.48 o 
   6   6  12      139.72      146.61     31.11 o 
   7   6  12      292.60      305.70     36.63 o 
  -6   7  12       71.35       74.88     32.74 o 
  -5   7  12      255.30      220.43     38.63 o 
  -4   7  12       35.88       36.77     31.07 o 
  -3   7  12      162.12      181.08     36.60 o 
  -2   7  12      157.11      139.20     38.21 o 
  -1   7  12       81.68       60.60     33.09 o 
   0   7  12      602.10      717.07     60.81 o 
   1   7  12      354.79      405.79     49.35 o 
   2   7  12       75.44       77.32     38.18 o 
   3   7  12       18.34       13.25     26.12 o 
   4   7  12      183.25      193.23     36.27 o 
   5   7  12      330.96      400.61     50.67 o 
 -11   0  13     3620.90     4370.90    320.66 o 
  -9   0  13      779.81      816.78    123.80 o 
  -7   0  13     3287.95     3211.84    145.69 o 
  -5   0  13    14096.38    12822.24    914.83 o 
  -3   0  13      512.80      544.49     40.38 o 
  -1   0  13     6017.63     5574.73    312.73 o 
   1   0  13    10781.58    11985.87   1662.57 o 
   3   0  13      714.49      697.46     62.79 o 
   5   0  13     1095.97     1063.31     82.48 o 
   7   0  13       25.06       45.90     38.25 o 
   9   0  13     1799.13     1893.29    142.75 o 
  11   0  13      634.19      620.50     84.99 o 
 -12   1  13      303.82      387.54     83.57 o 
 -11   1  13      435.67      483.38     76.91 o 
 -10   1  13      258.08      284.76     63.84 o 
  -9   1  13      212.68      205.43     29.47 o 
  -8   1  13      579.04      494.07     39.49 o 
  -7   1  13     7201.94     7141.32    248.86 o 
  -6   1  13       12.72       15.02     13.60 o 
  -5   1  13      456.30      454.04     26.33 o 
  -4   1  13      131.31      125.78     18.62 o 
  -3   1  13      531.20      525.86     28.35 o 
  -2   1  13      606.99      672.93     32.16 o 
  -1   1  13     3230.07     3334.41    115.26 o 
   0   1  13     1183.34     1249.44     76.31 o 
   1   1  13     9381.94     8798.88    367.70 o 
   2   1  13      640.88      582.34     31.08 o 
   3   1  13     1708.45     1623.51     65.83 o 
   4   1  13     1816.29     1845.88    154.31 o 
   5   1  13        9.63       15.29     18.25 o 
   6   1  13       41.89       60.67     23.59 o 
   7   1  13     7331.39     7784.55    239.96 o 
   8   1  13     4999.11     5211.12    168.19 o 
   9   1  13      248.00      259.05     33.88 o 
  10   1  13      317.67      433.05     42.02 o 
  11   1  13      737.87      878.72     81.13 o 
 -12   2  13      182.25      250.41     74.40 o 
 -11   2  13     1289.54     1281.43    106.24 o 
 -10   2  13       69.00       68.91     29.51 o 
  -9   2  13       52.82       42.42     26.15 o 
  -8   2  13     1068.47     1052.11     57.74 o 
  -7   2  13      196.36      204.31     56.49 o 
  -6   2  13     1785.12     1626.28    159.54 o 
  -5   2  13     2204.66     1989.82    184.54 o 
  -4   2  13     2496.64     2433.84     86.56 o 
  -3   2  13     3123.22     3157.90    109.30 o 
  -2   2  13     6949.20     7244.60    234.98 o 
  -1   2  13     1020.95     1083.16     48.09 o 
   0   2  13       64.82       60.91     15.30 o 
   1   2  13     4546.00     4079.90    115.06 o 
   2   2  13     3802.90     3431.67    100.15 o 
   3   2  13     1232.07     1128.06     41.20 o 
   4   2  13      580.31      538.53     27.59 o 
   5   2  13      310.72      329.74     23.76 o 
   6   2  13      228.12      218.78     28.65 o 
   7   2  13      296.59      281.11     32.07 o 
   8   2  13      193.07      225.27     32.22 o 
   9   2  13      229.26      322.83     39.30 o 
  10   2  13       55.35      127.15     35.79 o 
  11   2  13      697.22      817.03     57.15 o 
 -11   3  13      957.66      880.80     59.86 o 
 -10   3  13     1094.47      939.28     59.11 o 
  -9   3  13      366.83      377.81     36.15 o 
  -8   3  13      422.17      397.36     37.44 o 
  -7   3  13     1254.27     1123.53    141.60 o 
  -6   3  13      155.43      131.15     37.19 o 
  -5   3  13     1194.22     1060.57     86.55 o 
  -4   3  13      518.93      530.95     54.19 o 
  -3   3  13       35.64       20.99     20.15 o 
  -2   3  13      180.98      199.87     20.76 o 
  -1   3  13     6836.78     7054.21    190.69 o 
   0   3  13      852.33      862.68     34.33 o 
   1   3  13      196.45      199.95     18.93 o 
   2   3  13     1782.74     1626.25     54.12 o 
   3   3  13     1112.04     1066.84     40.43 o 
   4   3  13      614.02      583.81     30.90 o 
   5   3  13     1968.62     1943.07     64.68 o 
   6   3  13       24.73       10.81     18.87 o 
   7   3  13      751.75      753.14     44.32 o 
   8   3  13      580.71      601.81     45.04 o 
   9   3  13      416.62      412.16     42.94 o 
  10   3  13      870.24      907.51     61.64 o 
 -10   4  13      217.21      195.20     36.98 o 
  -9   4  13      605.19      511.81     48.58 o 
  -8   4  13        0.40       -3.85     23.47 o 
  -7   4  13     2602.53     2313.79    158.65 o 
  -6   4  13       56.33       38.86     43.70 o 
  -5   4  13     1572.36     1509.82     78.84 o 
  -4   4  13      203.58      226.95     31.64 o 
  -3   4  13      494.27      559.40     45.51 o 
  -2   4  13      386.52      454.28     39.02 o 
  -1   4  13     1576.64     1673.71     84.91 o 
   0   4  13      549.70      603.98     29.20 o 
   1   4  13       42.73       53.40     16.81 o 
   2   4  13        8.68        1.02     16.18 o 
   3   4  13     1999.41     1924.57     63.33 o 
   4   4  13      184.15      140.25     32.60 o 
   5   4  13      832.89      758.27     71.29 o 
   6   4  13      191.74      171.03     28.27 o 
   7   4  13      388.03      361.23     37.25 o 
   8   4  13      304.09      284.55     31.34 o 
   9   4  13       57.30       58.35     40.63 o 
  -9   5  13      226.36      238.47     37.74 o 
  -8   5  13       92.75       86.69     35.45 o 
  -7   5  13      518.79      445.57     42.90 o 
  -6   5  13       54.21       32.29     29.77 o 
  -5   5  13      226.49      193.53     32.48 o 
  -4   5  13      355.10      340.60     38.39 o 
  -3   5  13        4.31        5.06     23.92 o 
  -2   5  13       31.33       35.90     27.99 o 
  -1   5  13     1429.12     1451.06     79.23 o 
   0   5  13       28.83       28.52     27.47 o 
   1   5  13      540.36      562.03     29.82 o 
   2   5  13      862.85      926.87     45.45 o 
   3   5  13       12.80       25.68     19.48 o 
   4   5  13      338.61      281.38     32.06 o 
   5   5  13     1676.45     1517.53     63.77 o 
   6   5  13      630.50      657.95     41.95 o 
   7   5  13      321.58      257.51     50.93 o 
   8   5  13      612.92      571.57     70.33 o 
  -7   6  13        8.92       50.08     43.01 o 
  -6   6  13     1957.24     1995.16    103.45 o 
  -5   6  13      806.57      870.45     60.64 o 
  -4   6  13     1124.90     1178.79     72.62 o 
  -3   6  13      230.26      265.71     37.73 o 
  -2   6  13      370.16      406.91     45.91 o 
  -1   6  13      319.43      383.58     42.72 o 
   0   6  13     3337.25     3467.78    158.24 o 
   1   6  13        5.93       29.59     32.61 o 
   2   6  13       75.55       73.80     26.23 o 
   3   6  13      298.05      321.66     28.14 o 
   4   6  13        3.95       -3.47     22.40 o 
   5   6  13      241.26      287.36     49.76 o 
   6   6  13      297.49      328.91     36.57 o 
   7   6  13       32.36       45.06     30.28 o 
  -5   7  13      151.13      133.11     36.53 o 
  -4   7  13       99.53      140.35     38.48 o 
  -3   7  13      147.04      199.06     42.81 o 
  -2   7  13      112.91       93.68     35.50 o 
  -1   7  13       61.47       57.05     37.30 o 
   0   7  13       75.33       76.23     37.57 o 
   1   7  13     1037.48     1231.27     79.66 o 
   2   7  13      978.76     1052.91     76.98 o 
   3   7  13       90.12      154.02     33.05 o 
   4   7  13        6.81       35.03     55.04 o 
 -12   0  14      117.70       35.73    103.74 o 
 -10   0  14     4853.92     5495.70    386.72 o 
  -8   0  14       27.22        5.04     62.88 o 
  -6   0  14     1028.00      849.05     95.81 o 
  -4   0  14    18739.39    20912.26   2518.29 o 
  -2   0  14      666.69      833.03    167.25 o 
   0   0  14     5000.13     4869.77    277.65 o 
   2   0  14     3534.76     3286.88    194.06 o 
   4   0  14      531.13      527.01     59.34 o 
   6   0  14     1224.80     1171.26     95.35 o 
   8   0  14      609.23      596.98     71.47 o 
  10   0  14     2344.95     2603.94    183.80 o 
 -12   1  14     1235.28     1496.34    132.16 o 
 -11   1  14      494.81      466.23     85.53 o 
 -10   1  14     1285.15     1359.12    114.99 o 
  -9   1  14      526.15      515.71     42.76 o 
  -8   1  14      112.62       83.59     25.43 o 
  -7   1  14       13.13      -32.72     45.00 o 
  -6   1  14     4634.06     4182.47    235.58 o 
  -5   1  14       48.35       28.92     31.34 o 
  -4   1  14       48.26       55.12     15.94 o 
  -3   1  14      236.17      242.32     21.69 o 
  -2   1  14     3571.00     3804.02    249.00 o 
  -1   1  14     2299.18     2387.00    162.37 o 
   0   1  14      632.54      610.66     41.46 o 
   1   1  14      868.14      895.15     41.10 o 
   2   1  14     3054.40     2980.49    103.94 o 
   3   1  14      748.15      696.44     44.73 o 
   4   1  14     2215.98     2179.74     99.35 o 
   5   1  14     1147.03     1132.21     63.72 o 
   6   1  14      537.86      449.17     42.28 o 
   7   1  14      125.25      143.99     27.59 o 
   8   1  14     2415.27     2626.10     96.77 o 
   9   1  14       81.13      144.87     31.22 o 
  10   1  14      678.99      772.69     64.91 o 
  11   1  14      314.38      369.86     53.33 o 
 -11   2  14      271.08      238.38     68.86 o 
 -10   2  14      558.02      555.28     47.81 o 
  -9   2  14      682.93      567.77     44.04 o 
  -8   2  14       12.62       29.57     25.17 o 
  -7   2  14     1868.29     1782.21     98.61 o 
  -6   2  14      902.05      880.62     50.58 o 
  -5   2  14     2378.75     2407.47    143.51 o 
  -4   2  14     3646.65     3583.06    124.61 o 
  -3   2  14     2763.51     2777.38     98.62 o 
  -2   2  14      704.26      768.15     38.97 o 
  -1   2  14     2326.77     2180.33     80.50 o 
   0   2  14       22.37       22.24     23.72 o 
   1   2  14      136.59      121.12     18.54 o 
   2   2  14     2920.19     2539.19     76.56 o 
   3   2  14     1324.34     1210.56     43.14 o 
   4   2  14     1596.18     1487.70     50.86 o 
   5   2  14      340.61      316.48     33.39 o 
   6   2  14      151.66      174.45     28.34 o 
   7   2  14      858.96      943.86     50.22 o 
   8   2  14      572.41      637.13     44.68 o 
   9   2  14      181.73      219.93     37.71 o 
  10   2  14      210.40      250.02     38.83 o 
 -11   3  14       78.67       64.26     36.72 o 
 -10   3  14       20.96       -8.37     26.61 o 
  -9   3  14      468.25      369.17     55.99 o 
  -8   3  14      652.89      648.93     81.44 o 
  -7   3  14       10.38      -32.14     55.40 o 
  -6   3  14     1689.39     1494.06     71.93 o 
  -5   3  14      669.34      605.83     42.04 o 
  -4   3  14      222.49      252.15     30.63 o 
  -3   3  14        9.07        8.97     22.44 o 
  -2   3  14     1520.24     1637.93     64.31 o 
  -1   3  14       13.92       23.27     17.35 o 
   0   3  14     4846.02     4597.60    130.62 o 
   1   3  14      938.24      825.13     34.53 o 
   2   3  14       56.34       47.00     16.44 o 
   3   3  14      778.19      652.25     39.78 o 
   4   3  14      557.41      505.48     36.28 o 
   5   3  14     2291.20     2182.22    102.41 o 
   6   3  14     5503.92     5520.54    230.75 o 
   7   3  14       15.29        2.33     28.71 o 
   8   3  14      690.97      775.05     67.69 o 
   9   3  14       84.23      107.26     34.72 o 
  10   3  14      273.51      275.68     43.89 o 
 -10   4  14        8.70        1.41     34.88 o 
  -9   4  14      419.26      365.41     73.63 o 
  -8   4  14     1112.94     1026.82     66.67 o 
  -7   4  14      118.25       91.93     39.26 o 
  -6   4  14     1202.89     1185.73     64.50 o 
  -5   4  14      423.05      449.39     42.02 o 
  -4   4  14     1389.09     1486.73     78.65 o 
  -3   4  14        5.40       14.68     24.82 o 
  -2   4  14     2295.75     2345.69    111.16 o 
  -1   4  14        2.40       29.42     26.22 o 
   0   4  14     1177.62     1197.50     53.67 o 
   1   4  14      569.38      583.94     30.55 o 
   2   4  14       92.31      133.84     20.52 o 
   3   4  14      843.34      759.66     44.53 o 
   4   4  14     1328.24     1293.89     87.09 o 
   5   4  14      438.66      402.47     46.90 o 
   6   4  14      350.36      344.85     32.80 o 
   7   4  14      274.48      252.57     29.81 o 
   8   4  14      548.97      507.48     45.93 o 
   9   4  14       48.06      109.10     48.56 o 
  -9   5  14      244.51      209.32     37.78 o 
  -8   5  14      989.65      851.87     62.99 o 
  -7   5  14      371.22      347.08     42.17 o 
  -6   5  14       34.57       51.45     29.89 o 
  -5   5  14      101.79      109.96     31.26 o 
  -4   5  14       99.48       91.14     35.68 o 
  -3   5  14      760.28      916.51     62.87 o 
  -2   5  14      324.05      404.74     49.77 o 
  -1   5  14       63.73       54.08     31.40 o 
   0   5  14     1268.84     1450.12     81.87 o 
   1   5  14       82.98       47.83     31.05 o 
   2   5  14       34.69       41.79     20.64 o 
   3   5  14      938.84      997.77     43.56 o 
   4   5  14       49.53       41.77     21.50 o 
   5   5  14       86.78       64.38     29.65 o 
   6   5  14     1237.56     1326.41     96.56 o 
   7   5  14        4.19      -13.80     38.32 o 
   8   5  14      329.91      406.42     51.95 o 
  -7   6  14      139.01      131.41     36.25 o 
  -6   6  14       13.16        1.71     30.16 o 
  -5   6  14     1206.87     1322.54     81.27 o 
  -4   6  14      354.13      389.96     45.57 o 
  -3   6  14     1320.43     1554.83     89.45 o 
  -2   6  14      705.04      727.00     59.25 o 
  -1   6  14        3.85       34.60     31.31 o 
   0   6  14       79.96       86.32     35.33 o 
   1   6  14      958.71     1107.29     75.90 o 
   2   6  14      406.83      390.75     51.19 o 
   3   6  14       96.64      104.33     28.84 o 
   4   6  14      197.18      232.83     42.28 o 
   5   6  14       91.10       87.78     27.32 o 
   6   6  14       83.82       58.03     30.41 o 
  -3   7  14       84.76       81.24     36.68 o 
  -2   7  14      444.24      522.11     56.23 o 
  -1   7  14        3.04       23.87     36.71 o 
   0   7  14        0.64       15.13     35.45 o 
   1   7  14       94.78       82.53     41.04 o 
   2   7  14      734.16      795.99     89.75 o 
 -11   0  15      269.38      185.47    107.84 o 
  -9   0  15     4324.17     3814.20    288.94 o 
  -7   0  15     2298.30     2221.57    110.80 o 
  -5   0  15       19.07       -1.50     25.28 o 
  -3   0  15    12995.23    12299.34    664.28 o 
  -1   0  15      408.49      572.90    125.52 o 
   1   0  15       19.22       38.53     28.55 o 
   3   0  15     1125.62     1020.77     79.12 o 
   5   0  15     1130.16     1250.19     96.84 o 
   7   0  15       53.52       39.65     45.99 o 
   9   0  15       86.81      107.84     58.12 o 
 -11   1  15      728.87      606.88     91.73 o 
 -10   1  15       20.33      -82.15     54.76 o 
  -9   1  15     1490.60     1500.20    183.56 o 
  -8   1  15      426.48      369.88     55.13 o 
  -7   1  15     2210.56     2144.77    134.59 o 
  -6   1  15      140.74       86.35     37.90 o 
  -5   1  15      753.53      737.15     36.71 o 
  -4   1  15       17.41      -13.09     36.86 o 
  -3   1  15       91.02       81.94     19.03 o 
  -2   1  15       21.86       23.23     16.81 o 
  -1   1  15     4197.70     3922.16    162.72 o 
   0   1  15     2437.58     2438.21    166.92 o 
   1   1  15     1953.09     1863.71     96.60 o 
   2   1  15      753.82      774.93     48.16 o 
   3   1  15     1155.82     1118.40     61.68 o 
   4   1  15      648.41      646.21     45.76 o 
   5   1  15     2364.63     2397.43    108.80 o 
   6   1  15      741.38      726.02     54.25 o 
   7   1  15       66.19       73.26     32.64 o 
   8   1  15      631.29      796.49     62.91 o 
   9   1  15      542.67      615.18     59.57 o 
  10   1  15       29.97       40.79     43.43 o 
 -11   2  15      703.04      860.28     99.82 o 
 -10   2  15      306.19      266.20     38.10 o 
  -9   2  15       86.73       54.17     26.80 o 
  -8   2  15     1204.07     1088.85     62.93 o 
  -7   2  15        7.73      -37.47     35.75 o 
  -6   2  15     2470.48     2451.10    102.31 o 
  -5   2  15     1122.37     1229.52     69.04 o 
  -4   2  15      677.96      656.19     56.79 o 
  -3   2  15      160.92      203.68     23.44 o 
  -2   2  15     7310.72     7617.72    248.87 o 
  -1   2  15       64.05       80.24     19.07 o 
   0   2  15     4868.51     4698.51    210.90 o 
   1   2  15      623.53      617.95     43.77 o 
   2   2  15      465.63      439.50     31.14 o 
   3   2  15     1927.36     1677.10     55.96 o 
   4   2  15        3.25       10.61     20.88 o 
   5   2  15      646.64      690.78     41.87 o 
   6   2  15      184.02      217.84     30.46 o 
   7   2  15      449.64      419.13     36.43 o 
   8   2  15      141.82      189.05     33.25 o 
   9   2  15      108.43      191.48     43.33 o 
  10   2  15      255.08      287.16     44.07 o 
 -10   3  15        9.38       -3.16     30.52 o 
  -9   3  15       69.54        5.23     27.18 o 
  -8   3  15      358.18      370.45     47.34 o 
  -7   3  15     2100.33     2130.59    146.14 o 
  -6   3  15      311.89      311.44     35.75 o 
  -5   3  15      997.92      996.17     56.47 o 
  -4   3  15       71.91       90.81     28.82 o 
  -3   3  15      760.03      825.50     56.15 o 
  -2   3  15      121.61      142.00     21.69 o 
  -1   3  15      460.18      458.20     37.15 o 
   0   3  15      294.69      296.68     24.18 o 
   1   3  15     6150.51     5568.00    154.21 o 
   2   3  15      699.58      713.52     41.19 o 
   3   3  15      650.30      555.60     30.49 o 
   4   3  15      338.37      292.08     24.89 o 
   5   3  15      205.07      195.38     23.84 o 
   6   3  15     1755.23     1808.84     73.95 o 
   7   3  15     5682.92     5761.50    223.38 o 
   8   3  15       42.37       64.56     32.76 o 
   9   3  15      812.29      816.84     55.80 o 
  -9   4  15      163.79       81.53     65.29 o 
  -8   4  15      147.42      106.37     46.33 o 
  -7   4  15     1261.73     1224.13     73.11 o 
  -6   4  15      380.94      347.62     40.78 o 
  -5   4  15     3550.60     3735.13    235.16 o 
  -4   4  15       76.68       90.25     30.17 o 
  -3   4  15      369.52      448.89     42.33 o 
  -2   4  15        1.05      -15.84     25.13 o 
  -1   4  15     1914.82     2039.46    102.16 o 
   0   4  15     1946.60     1939.39     77.05 o 
   1   4  15     1251.20     1291.52     48.18 o 
   2   4  15      688.32      604.25     33.05 o 
   3   4  15      279.76      317.62     43.44 o 
   4   4  15      134.57      110.15     37.41 o 
   5   4  15      623.16      564.83     39.10 o 
   6   4  15      685.88      565.56     66.05 o 
   7   4  15        3.51      -24.73     30.10 o 
   8   4  15       32.39       41.00     41.66 o 
  -8   5  15       57.88       36.36     36.71 o 
  -7   5  15     1844.56     1802.75     96.38 o 
  -6   5  15        1.34       32.17     33.94 o 
  -5   5  15      475.81      486.09     48.02 o 
  -4   5  15      107.13      126.77     34.87 o 
  -3   5  15       56.10       80.23     34.35 o 
  -2   5  15      570.20      722.77     59.14 o 
  -1   5  15      296.84      379.18     44.33 o 
   0   5  15      115.31      171.87     64.94 o 
   1   5  15     1881.07     2123.70    110.49 o 
   2   5  15       79.06       69.77     22.39 o 
   3   5  15        2.63      -14.61     21.87 o 
   4   5  15     1283.18     1304.93     58.22 o 
   5   5  15       97.21       46.61     42.78 o 
   6   5  15      130.64       62.73     58.24 o 
   7   5  15     1938.72     1974.25    149.54 o 
  -6   6  15      151.73      206.06     39.73 o 
  -5   6  15        2.40       22.95     33.26 o 
  -4   6  15      437.51      471.87     60.36 o 
  -3   6  15      236.30      291.88     46.26 o 
  -2   6  15     1205.41     1369.79     82.76 o 
  -1   6  15      200.15      232.80     43.06 o 
   0   6  15        1.63       13.68     36.49 o 
   1   6  15       10.67       28.08     37.27 o 
   2   6  15      268.77      339.74     49.34 o 
   3   6  15      175.98      202.07     33.82 o 
   4   6  15      220.28      208.71     29.20 o 
   5   6  15      539.67      480.00     62.05 o 
 -10   0  16      137.41      -17.35     93.67 o 
  -8   0  16      490.33      657.63    120.90 o 
  -6   0  16     3405.30     3550.63    205.35 o 
  -4   0  16      155.90      144.76     30.73 o 
  -2   0  16    12253.55    11554.73    629.48 o 
   0   0  16      480.49      420.85     49.91 o 
   2   0  16      324.99      308.33     44.97 o 
   4   0  16     1668.19     1663.78    114.20 o 
   6   0  16     2292.01     2239.70    148.16 o 
   8   0  16      216.94      287.90     63.91 o 
  10   0  16      220.44      374.48     77.53 o 
 -11   1  16      631.94      498.19     93.46 o 
 -10   1  16       92.69       40.34     64.20 o 
  -9   1  16        7.16     -113.22     75.48 o 
  -8   1  16     1258.87     1279.76    111.97 o 
  -7   1  16      101.68       49.43     70.02 o 
  -6   1  16     1173.94     1268.90     85.44 o 
  -5   1  16       84.19       42.15     21.49 o 
  -4   1  16      663.63      809.08    105.28 o 
  -3   1  16      622.21      731.60     94.43 o 
  -2   1  16     1088.51     1027.58     58.11 o 
  -1   1  16     1688.93     1829.12    171.84 o 
   0   1  16     5910.43     6092.92    460.90 o 
   1   1  16      452.22      442.68     37.72 o 
   2   1  16      542.17      537.20     45.90 o 
   3   1  16      689.11      666.39     45.42 o 
   4   1  16      846.74      788.42     53.31 o 
   5   1  16       68.65       75.77     26.25 o 
   6   1  16     1739.00     1856.79     91.73 o 
   7   1  16      165.60      242.41     39.70 o 
   8   1  16       25.04       78.85     35.68 o 
   9   1  16      329.12      376.73     49.73 o 
  10   1  16      237.68      336.79     53.60 o 
 -10   2  16     1154.03     1018.40    314.89 o 
  -9   2  16     1471.05     1318.73     72.25 o 
  -8   2  16      141.19      123.33     70.70 o 
  -7   2  16     2597.13     2583.78    162.84 o 
  -6   2  16       27.22      -33.54     46.32 o 
  -5   2  16     5704.49     6146.69    307.65 o 
  -4   2  16      273.94      286.39     37.25 o 
  -3   2  16      168.45      206.97     25.23 o 
  -2   2  16       46.22       64.42     19.50 o 
  -1   2  16     1413.26     1553.47     76.85 o 
   0   2  16      603.62      579.97     51.18 o 
   1   2  16     1095.98     1057.29     85.41 o 
   2   2  16      582.88      577.72     35.59 o 
   3   2  16       13.32        0.23     25.64 o 
   4   2  16      811.33      794.84     54.62 o 
   5   2  16       34.73       52.37     24.97 o 
   6   2  16      834.78      844.36     46.92 o 
   7   2  16       30.84       46.51     29.17 o 
   8   2  16      238.27      265.24     36.93 o 
   9   2  16      292.88      343.03     40.02 o 
 -10   3  16      195.89      147.52    103.76 o 
  -9   3  16       11.67      -60.80     72.34 o 
  -8   3  16      103.73       26.66     53.73 o 
  -7   3  16      492.56      494.10     56.85 o 
  -6   3  16      807.81      744.72     59.76 o 
  -5   3  16       40.32       49.20     31.21 o 
  -4   3  16      280.58      324.58     38.53 o 
  -3   3  16      807.12      920.74     61.25 o 
  -2   3  16     1264.72     1442.32     78.67 o 
  -1   3  16       12.40       20.03     19.30 o 
   0   3  16      311.23      309.13     27.46 o 
   1   3  16       85.39       90.79     18.27 o 
   2   3  16     1669.32     1590.73     83.06 o 
   3   3  16      159.90      235.18     44.57 o 
   4   3  16     1618.26     1403.58     52.97 o 
   5   3  16      178.66      140.38     54.35 o 
   6   3  16      202.87      192.12     33.97 o 
   7   3  16      577.09      668.25     47.48 o 
   8   3  16     4089.51     4190.55    154.66 o 
   9   3  16      362.03      448.21     46.82 o 
  -9   4  16       13.08      -46.16     58.74 o 
  -8   4  16      280.31      260.69     68.00 o 
  -7   4  16       88.93      101.94     35.32 o 
  -6   4  16      611.90      611.97     52.93 o 
  -5   4  16      160.24      154.64     35.08 o 
  -4   4  16     4855.08     5231.03    223.05 o 
  -3   4  16       27.29       42.17     29.79 o 
  -2   4  16       35.48       29.89     27.40 o 
  -1   4  16      441.56      476.08     45.97 o 
   0   4  16     2034.67     2180.06    110.44 o 
   1   4  16     1299.16     1218.59     47.39 o 
   2   4  16     3504.63     3294.90    110.98 o 
   3   4  16       55.82       35.86     20.83 o 
   4   4  16      247.43      250.49     40.17 o 
   5   4  16      159.99      142.57     25.62 o 
   6   4  16      133.52       96.82     36.70 o 
   7   4  16      407.64      370.19     41.55 o 
  -7   5  16        0.57      -34.58     31.94 o 
  -6   5  16     1394.51     1548.12     90.37 o 
  -5   5  16      279.77      292.86     42.79 o 
  -4   5  16      100.70      109.95     34.84 o 
  -3   5  16       11.97      -17.04     31.35 o 
  -2   5  16      379.71      452.30     47.59 o 
  -1   5  16      600.93      686.52     60.54 o 
   0   5  16      164.70      224.06     40.59 o 
   1   5  16     1232.33     1311.44     83.55 o 
   2   5  16     2290.68     2199.19    109.85 o 
   3   5  16       35.24        9.74     32.67 o 
   4   5  16       63.62       85.67     43.73 o 
   5   5  16      945.01      988.84     52.02 o 
   6   5  16      171.04      124.17     66.02 o 
  -5   6  16      433.44      484.98     55.94 o 
  -4   6  16       90.93      138.19     41.35 o 
  -3   6  16      167.90      268.23     44.21 o 
  -2   6  16      220.22      256.89     46.08 o 
  -1   6  16     1216.52     1446.66     88.73 o 
   0   6  16      188.34      224.07     43.89 o 
   1   6  16       26.20       49.93     41.49 o 
   2   6  16      417.04      448.18     58.14 o 
   3   6  16       82.08       29.29     78.04 o 
  -9   0  17      306.30       63.16    103.64 o 
  -7   0  17     1274.28     1965.88    189.86 o 
  -5   0  17     5000.64     4852.97    276.35 o 
  -3   0  17     2364.35     2096.87    135.93 o 
  -1   0  17      711.12      624.60     67.45 o 
   1   0  17      487.75      500.70     58.68 o 
   3   0  17      362.48      365.06     49.82 o 
   5   0  17     1520.24     1462.53    107.11 o 
   7   0  17       11.43      -19.50     45.90 o 
   9   0  17      495.97      523.93     82.57 o 
 -10   1  17      262.67      114.11    138.73 o 
  -9   1  17      264.96      109.85     86.02 o 
  -8   1  17        8.66      -31.97     38.34 o 
  -7   1  17     1692.78     1942.42    180.90 o 
  -6   1  17       50.58      -17.40     30.23 o 
  -5   1  17     2662.61     2943.26    374.17 o 
  -4   1  17       77.55       87.99     21.49 o 
  -3   1  17      830.10      724.05     49.01 o 
  -2   1  17       94.66       59.34     28.67 o 
  -1   1  17      131.33      149.14     32.95 o 
   0   1  17     1609.14     1599.90     80.08 o 
   1   1  17     5971.83     5465.84    220.54 o 
   2   1  17     1057.76     1001.53     57.03 o 
   3   1  17      134.01      104.12     26.84 o 
   4   1  17      971.60      914.37     57.24 o 
   5   1  17        4.36       15.11     28.20 o 
   6   1  17      439.93      416.97     42.63 o 
   7   1  17     2355.09     2306.82    111.91 o 
   8   1  17       12.48       83.61     40.44 o 
   9   1  17      108.86      113.06     43.73 o 
 -10   2  17      922.50      986.20    216.75 o 
  -9   2  17      874.27      762.47    105.88 o 
  -8   2  17      870.32      900.92    118.99 o 
  -7   2  17       66.60       32.84     35.73 o 
  -6   2  17      449.52      476.65     84.65 o 
  -5   2  17      571.94      672.62     68.34 o 
  -4   2  17     3390.59     3984.83    175.13 o 
  -3   2  17      870.07      935.06     48.28 o 
  -2   2  17      871.15      969.48     50.06 o 
  -1   2  17      517.13      566.95     56.18 o 
   0   2  17     1090.49     1127.92    109.60 o 
   1   2  17      119.10      136.71     21.31 o 
   2   2  17      968.31      781.45     95.63 o 
   3   2  17       63.58       89.94     28.52 o 
   4   2  17       73.88       66.20     28.23 o 
   5   2  17     2200.20     2118.67    103.20 o 
   6   2  17      243.11      248.19     41.11 o 
   7   2  17       54.32       64.92     38.05 o 
   8   2  17       37.65       34.75     40.29 o 
  -9   3  17      296.07      216.91     73.47 o 
  -8   3  17       64.17      -34.69     96.29 o 
  -7   3  17     1263.89     1286.37    107.99 o 
  -6   3  17      115.16      106.36     35.27 o 
  -5   3  17      398.30      393.61     44.20 o 
  -4   3  17      409.64      452.06     44.86 o 
  -3   3  17      341.56      372.72     42.81 o 
  -2   3  17      419.63      459.46     45.59 o 
  -1   3  17     2938.85     3044.89    112.53 o 
   0   3  17       36.87       29.06     21.16 o 
   1   3  17      604.68      587.52     39.77 o 
   2   3  17      214.91      207.76     37.87 o 
   3   3  17     1257.13     1262.81     56.81 o 
   4   3  17     1337.32     1284.72     57.58 o 
   5   3  17      811.98      719.68     46.56 o 
   6   3  17      139.04      157.29     34.08 o 
   7   3  17      657.47      739.12     50.03 o 
   8   3  17       36.35       64.74     35.64 o 
  -8   4  17       32.82      -12.61     35.08 o 
  -7   4  17      616.48      624.98     57.05 o 
  -6   4  17      424.46      471.18     52.03 o 
  -5   4  17      541.01      549.85     51.12 o 
  -4   4  17        4.87       26.47     31.87 o 
  -3   4  17     3182.92     3501.41    159.27 o 
  -2   4  17      166.08      214.55     39.00 o 
  -1   4  17        3.96       -2.21     29.59 o 
   0   4  17      424.42      429.57    107.66 o 
   1   4  17       18.59       21.19     42.52 o 
   2   4  17      298.54      337.06     29.75 o 
   3   4  17     1009.27      972.62     48.19 o 
   4   4  17       77.40       57.57     39.28 o 
   5   4  17      495.08      518.51     80.81 o 
   6   4  17      445.98      425.02     41.10 o 
   7   4  17      116.80       97.91     36.45 o 
  -6   5  17        0.90        4.65     49.35 o 
  -5   5  17      615.75      744.53     62.61 o 
  -4   5  17      626.35      734.58     62.76 o 
  -3   5  17       76.17       67.31     36.93 o 
  -2   5  17       48.21       71.67     37.20 o 
  -1   5  17      891.20      943.32     68.60 o 
   0   5  17      417.59      474.45     52.22 o 
   1   5  17      133.47      101.09     38.51 o 
   2   5  17      934.05      887.91     71.80 o 
   3   5  17     1096.04     1096.81     54.20 o 
   4   5  17       18.55       -1.07     31.60 o 
   5   5  17      622.53      624.63     66.37 o 
  -3   6  17      231.37      240.99     47.67 o 
  -2   6  17       91.92      112.30     43.30 o 
  -1   6  17      226.27      298.69     52.75 o 
   0   6  17     1467.29     1776.03    106.11 o 
   1   6  17       10.14       -0.76     41.08 o 
 -10   0  18     2307.22     2810.69    255.45 o 
  -8   0  18      485.75      549.78    126.60 o 
  -6   0  18     1743.13     1710.52    115.97 o 
  -4   0  18      860.35      822.85     75.01 o 
  -2   0  18     4171.64     3921.58    234.64 o 
   0   0  18     7013.30     6431.10    363.67 o 
   2   0  18     2697.59     2633.61    165.04 o 
   4   0  18      606.48      679.73     68.01 o 
   6   0  18      354.96      350.69     57.10 o 
   8   0  18        1.33      -48.98     48.89 o 
  -9   1  18      229.29      214.07     75.86 o 
  -8   1  18       45.94     -159.05    106.03 o 
  -7   1  18       35.32      -28.13     44.56 o 
  -6   1  18     1343.16     1499.57    236.18 o 
  -5   1  18       45.12       47.89     40.26 o 
  -4   1  18      634.55      676.70    115.44 o 
  -3   1  18      173.28      193.03     29.91 o 
  -2   1  18      835.78      846.57     56.10 o 
  -1   1  18      772.27      688.35     55.09 o 
   0   1  18      373.37      340.64     38.20 o 
   1   1  18      497.08      495.67     42.73 o 
   2   1  18     1781.40     1742.70     85.17 o 
   3   1  18     1022.56      883.13     55.79 o 
   4   1  18     1005.43      869.54     56.97 o 
   5   1  18       42.24       91.98     30.78 o 
   6   1  18       10.77       58.43     33.17 o 
   7   1  18      358.23      346.37     44.00 o 
   8   1  18     1637.64     1765.19     98.33 o 
  -9   2  18      738.33      725.16    148.90 o 
  -8   2  18       90.90       44.51     64.17 o 
  -7   2  18     2032.01     2436.14    273.79 o 
  -6   2  18       14.08      -11.19     30.58 o 
  -5   2  18      631.45      795.59     65.30 o 
  -4   2  18     1708.73     1915.40    265.90 o 
  -3   2  18     2220.71     2516.75    364.19 o 
  -2   2  18     1477.68     1614.05    150.48 o 
  -1   2  18      554.04      564.00     71.92 o 
   0   2  18     1716.54     1748.01    116.09 o 
   1   2  18      153.27      136.25     39.84 o 
   2   2  18     1173.83     1079.10     63.57 o 
   3   2  18       13.18        1.48     28.44 o 
   4   2  18      698.76      666.06     50.34 o 
   5   2  18        0.31       14.92     30.21 o 
   6   2  18     1793.20     1729.53     91.72 o 
   7   2  18       67.32       40.80     40.83 o 
   8   2  18        1.17      -22.05     39.74 o 
  -8   3  18      725.18      824.45     71.88 o 
  -7   3  18      125.88       91.96     36.61 o 
  -6   3  18      769.25      867.82     77.36 o 
  -5   3  18       78.75       63.14     35.32 o 
  -4   3  18       40.03       35.06     34.22 o 
  -3   3  18       38.02       32.52     31.65 o 
  -2   3  18        3.78       30.99     31.83 o 
  -1   3  18      709.08      714.75     56.43 o 
   0   3  18     3342.80     3285.72    206.70 o 
   1   3  18      704.38      804.56     52.74 o 
   2   3  18       20.42        2.27     29.67 o 
   3   3  18       31.84       -3.06     46.74 o 
   4   3  18      754.33      728.37     47.83 o 
   5   3  18      712.79      745.55     47.95 o 
   6   3  18      949.91      968.96     55.93 o 
   7   3  18      394.21      407.95     40.96 o 
  -7   4  18        1.03       -0.43     34.24 o 
  -6   4  18      725.20      821.36     65.77 o 
  -5   4  18      121.28      153.03     43.18 o 
  -4   4  18       54.55       68.32     36.80 o 
  -3   4  18        2.09       23.45     40.72 o 
  -2   4  18     2618.66     2933.30    140.87 o 
  -1   4  18      306.98      401.18     47.77 o 
   0   4  18        9.83        7.41     32.40 o 
   1   4  18      279.99      285.83     56.34 o 
   2   4  18       23.81      -18.11     37.21 o 
   3   4  18       11.91        5.80     22.08 o 
   4   4  18      668.25      642.02     46.16 o 
   5   4  18      154.17      148.80     42.92 o 
   6   4  18      649.51      687.94     49.45 o 
  -5   5  18        0.24      -37.34     39.23 o 
  -4   5  18      240.30      280.89     49.18 o 
  -3   5  18      771.95      901.74     70.54 o 
  -2   5  18        2.93       10.10     38.49 o 
  -1   5  18        6.59      -25.38     35.61 o 
   0   5  18      689.41      786.68     66.98 o 
   1   5  18      209.53      253.33     47.90 o 
   2   5  18       60.67      -12.69     43.52 o 
   3   5  18      524.10      656.59     54.75 o 
  -9   0  19     2570.37     3667.16    292.30 o 
  -7   0  19     1251.84     1906.73    194.90 o 
  -5   0  19     2044.63     1922.49    130.06 o 
  -3   0  19     1062.82     1001.08     87.70 o 
  -1   0  19      279.55      220.36     50.01 o 
   1   0  19     1173.95     1056.32     85.65 o 
   3   0  19       52.28       93.95     44.69 o 
   5   0  19     2175.15     2215.91    149.74 o 
   7   0  19      100.20       95.81     51.59 o 
  -9   1  19        9.95     -101.15     67.44 o 
  -8   1  19        9.70     -100.64     67.10 o 
  -7   1  19      368.82      434.40     84.81 o 
  -6   1  19       15.40      -19.41     57.20 o 
  -5   1  19     1578.45     1370.26    107.29 o 
  -4   1  19      168.90      210.96     48.58 o 
  -3   1  19      481.19      621.78    110.01 o 
  -2   1  19      138.17      115.28     31.63 o 
  -1   1  19     3765.10     3389.80    172.97 o 
   0   1  19     1275.99     1223.37     68.61 o 
   1   1  19      552.18      517.40     43.46 o 
   2   1  19      968.41      916.16     57.73 o 
   3   1  19      626.10      599.25     46.19 o 
   4   1  19      767.89      726.42     52.17 o 
   5   1  19      368.78      396.26     42.46 o 
   6   1  19      247.54      334.35     56.58 o 
   7   1  19      621.57      648.73     79.07 o 
  -8   2  19      289.26      355.40     46.80 o 
  -7   2  19       24.44       43.96     35.33 o 
  -6   2  19     2206.23     2630.17    404.26 o 
  -5   2  19        1.74       11.11     34.46 o 
  -4   2  19     1076.77     1302.48    205.58 o 
  -3   2  19     1073.83     1194.62    170.59 o 
  -2   2  19      456.68      513.52     55.31 o 
  -1   2  19      443.31      501.38     62.40 o 
   0   2  19     1581.68     1379.51    144.89 o 
   1   2  19        7.97      -28.50     31.35 o 
   2   2  19       41.78        0.84     27.68 o 
   3   2  19      284.83      285.39     37.85 o 
   4   2  19        4.04      -11.79     31.51 o 
   5   2  19     1108.70     1031.18     67.24 o 
   6   2  19        3.90      -34.08     34.17 o 
   7   2  19      126.32       84.01     41.22 o 
  -7   3  19      386.99      453.15    108.31 o 
  -6   3  19        0.33      -32.45     35.86 o 
  -5   3  19     1580.36     1845.80    273.08 o 
  -4   3  19      206.91      258.09     83.68 o 
  -3   3  19      138.14      123.44     36.87 o 
  -2   3  19       26.22       -5.58     32.67 o 
  -1   3  19        6.15        1.30     30.68 o 
   0   3  19       60.72       60.63     29.09 o 
   1   3  19     2951.72     2900.07    177.08 o 
   2   3  19     1217.84     1055.86    115.29 o 
   3   3  19       33.43       20.38     32.42 o 
   4   3  19       32.49        4.60     36.34 o 
   5   3  19      112.89       76.99     37.23 o 
   6   3  19      437.47      477.03     54.98 o 
  -6   4  19       24.71       27.18     38.01 o 
  -5   4  19     1656.37     2012.62    109.50 o 
  -4   4  19       90.96      140.64     41.52 o 
  -3   4  19       14.28        8.63     35.46 o 
  -2   4  19       61.43       67.71     38.07 o 
  -1   4  19     2142.30     2427.35    185.80 o 
   0   4  19       77.33       83.39     58.49 o 
   1   4  19        3.85      -65.84     66.43 o 
   2   4  19        1.06      -29.35     48.24 o 
   3   4  19       85.61       18.23     45.99 o 
   4   4  19       16.90        5.64     35.33 o 
  -3   5  19        0.03        0.83     50.29 o 
  -2   5  19      926.57     1059.84     76.47 o 
  -1   5  19       11.68       -5.12     69.37 o 
   0   5  19       32.74       50.69     84.29 o 
   1   5  19     1217.99     1226.09    172.46 o 
  -8   0  20     2404.80     4425.20    333.17 o 
  -6   0  20      755.80     1667.51    177.73 o 
  -4   0  20      146.66      136.86     47.30 o 
  -2   0  20     1581.36     1435.20    111.49 o 
   0   0  20      200.64      169.05     50.19 o 
   2   0  20       15.87        4.11     35.54 o 
   4   0  20      982.78      929.85     84.99 o 
   6   0  20     2498.31     2401.67    163.27 o 
  -8   1  20      350.52      481.96     90.83 o 
  -7   1  20       87.44       99.45     72.62 o 
  -6   1  20      738.23      653.24     74.73 o 
  -5   1  20      218.15      264.22     45.39 o 
  -4   1  20      294.75      379.34    128.88 o 
  -3   1  20      318.48      285.16     37.88 o 
  -2   1  20        6.55      -36.07     34.15 o 
  -1   1  20      100.52       70.60     32.05 o 
   0   1  20     1951.84     1892.19    103.23 o 
   1   1  20      309.48      320.03     39.84 o 
   2   1  20       52.41       47.99     27.92 o 
   3   1  20     1483.37     1324.21     73.12 o 
   4   1  20      603.20      592.58     48.60 o 
   5   1  20       33.87       25.46     31.14 o 
   6   1  20     1056.23     1028.18     70.91 o 
  -7   2  20      324.05      318.57     77.34 o 
  -6   2  20       55.25       59.94     36.42 o 
  -5   2  20     1118.36     1032.34     98.71 o 
  -4   2  20      206.27      257.16     44.94 o 
  -3   2  20     2623.17     2906.45    472.04 o 
  -2   2  20      111.37      168.14    127.53 o 
  -1   2  20        9.74      -25.78     30.88 o 
   0   2  20     1399.70     1269.24    125.35 o 
   1   2  20      214.67      183.66     37.41 o 
   2   2  20      188.84      180.44     35.27 o 
   3   2  20       14.91      -11.24     42.73 o 
   4   2  20     1023.41      945.77     99.57 o 
   5   2  20       97.15       37.86     36.46 o 
   6   2  20      678.56      698.47     59.34 o 
  -6   3  20      824.89      962.44    174.21 o 
  -5   3  20        9.80        4.23     38.85 o 
  -4   3  20      930.84     1071.26    120.35 o 
  -3   3  20      486.75      507.34    103.93 o 
  -2   3  20      288.97      346.22    125.29 o 
  -1   3  20      160.72      155.46     55.84 o 
   0   3  20        9.72      -19.85     52.67 o 
   1   3  20      642.44      588.78    112.88 o 
   2   3  20     2527.64     2330.62    159.17 o 
   3   3  20      689.23      623.28     53.87 o 
   4   3  20       56.31       28.48     85.50 o 
  -4   4  20     2948.14     3377.00    253.72 o 
  -3   4  20        8.24       16.48     40.78 o 
  -2   4  20       20.77        2.12     36.99 o 
  -1   4  20       15.63       11.94     55.09 o 
   0   4  20     2258.16     2390.08    314.23 o 
   1   4  20      299.79      306.00     67.82 o 
   2   4  20      300.21      204.37    121.70 o 
   3   4  20       20.69        3.48     67.50 o 
  -7   0  21     1693.52     3437.74    275.32 o 
  -3   0  21        5.17      -42.36     36.01 o 
  -1   0  21     2366.47     2297.08    156.37 o 
   1   0  21      140.76       95.53     42.17 o 
   3   0  21      231.80      225.77     51.03 o 
   5   0  21      519.28      542.13     73.33 o 
  -6   1  21        0.41      -41.26     35.94 o 
  -5   1  21     1200.66     1119.57    102.44 o 
  -4   1  21      326.73      288.18     62.14 o 
  -3   1  21        3.30      -40.13     29.24 o 
  -2   1  21      174.52      161.86     78.88 o 
  -1   1  21        2.25      -39.81     26.54 o 
   0   1  21      484.64      454.20     44.84 o 
   1   1  21     3529.98     3178.19    141.26 o 
   2   1  21       32.33       46.16     35.82 o 
   3   1  21        0.14       14.32     30.50 o 
   4   1  21     1091.65      894.17     61.25 o 
   5   1  21       91.75      129.87     37.62 o 
  -6   2  21      883.28     1098.92    181.11 o 
  -5   2  21        7.30      -37.57     35.77 o 
  -4   2  21      412.28      517.82    136.68 o 
  -3   2  21       32.83       29.76     48.79 o 
  -2   2  21     1982.75     1767.62    136.96 o 
  -1   2  21      688.77      711.65    150.67 o 
   0   2  21      234.89      192.56     52.06 o 
   1   2  21      345.17      328.53     52.38 o 
   2   2  21      126.84      108.37     63.02 o 
   3   2  21      274.96      257.10     61.67 o 
   4   2  21       11.36      -34.72     37.69 o 
  -4   3  21       27.52      -13.61     82.43 o 
  -3   3  21      537.77      707.23    159.16 o 
  -2   3  21      948.94     1076.30    265.96 o 
  -1   3  21     1100.43      917.16    106.91 o 
   0   3  21        2.72      -50.10     47.49 o 
   1   3  21      178.83      130.44     94.18 o 
   2   3  21       73.44       76.36     68.20 o 
   3   3  21      944.56      928.02     83.38 o 
  -4   0  22     2765.90     2566.43    172.69 o 
  -2   0  22      111.40       63.16     44.41 o 
   0   0  22     2382.30     2071.77    146.20 o 
   2   0  22      154.37       92.45     44.69 o 
  -5   1  22      134.53      108.31     56.45 o 
  -4   1  22     1257.21     1145.70    103.00 o 
  -3   1  22       95.03       28.64     52.52 o 
  -2   1  22      154.00       52.44     50.98 o 
  -1   1  22      325.15      322.15     71.46 o 
   0   1  22       22.48      -17.78     30.30 o 
   1   1  22      195.29      261.47     40.33 o 
   2   1  22     2262.63     2059.47    101.42 o 
   3   1  22       42.85       24.34     33.19 o 
  -4   2  22      168.59       82.47     55.04 o 
  -3   2  22       56.57        2.24     56.26 o 
  -2   2  22      113.27       49.17     51.22 o 
  -1   2  22     1033.26     1037.94    121.82 o 
   0   2  22     1071.40      966.39     63.02 o 
   1   2  22       46.38        6.62     32.68 o 
   2   2  22        2.22      -40.71     33.58 o 
  -1   0  23      341.97      299.19     63.16 o 
   1   0  23      562.41      483.16     71.00 o 
  -1   1  23      380.05      367.78     77.25 o 
   0   1  23      403.69      355.74     54.35 o 
                                                 
